# Supplementary material for: Comparative analyses reveal distinct sets of lineage-specific genes within Arabidopsis thaliana
Source: BMC Evol Biol. 2010 Feb 12;10:41. doi: 10.1186/1471-2148-10-41 (PMC2829037; doi:10.1186/1471-2148-10-41)
Supplement: Additional file 1 — List of CBSG genes. The gene accession, number of exons (calculated from the representative gene model), and putative function from the TAIR8 release of all the CBSG genes are provided. [file 1471-2148-10-41-S1.TXT]

Accession	Num_of_exons	Type	TAIR8_short_description	TAIR8_curator_summary_description
AT1G01305	1	protein_coding	unknown protein
AT1G01400	4	protein_coding	unknown protein
AT1G01471	1	protein_coding	unknown protein
AT1G01810	1	protein_coding	unknown protein
AT1G02074	1	protein_coding	unknown protein
AT1G02320	1	protein_coding	unknown protein
AT1G02391	1	protein_coding	unknown protein
AT1G02490	1	protein_coding	unknown protein
AT1G03022	1	protein_coding	unknown protein
AT1G03106	1	protein_coding	unknown protein
AT1G03200	2	protein_coding			similar to unknown protein [Arabidopsis thaliana] (TAIR:AT1G03240.1)
AT1G03240	2	protein_coding			similar to unknown protein [Arabidopsis thaliana] (TAIR:AT1G03200.1)
AT1G04171	1	protein_coding	unknown protein
AT1G04501	1	protein_coding	unknown protein
AT1G04684	1	protein_coding	unknown protein
AT1G05136	1	protein_coding	unknown protein
AT1G05330	1	protein_coding	unknown protein
AT1G05925	1	protein_coding	unknown protein
AT1G07901	1	protein_coding	unknown protein
AT1G08165	2	protein_coding	unknown protein
AT1G09026	1	protein_coding	unknown protein
AT1G09625	1	protein_coding	unknown protein
AT1G10652	1	protein_coding	unknown protein
AT1G10990	1	protein_coding	unknown protein
AT1G11145	3	protein_coding			similar to unknown protein [Arabidopsis thaliana] (TAIR:AT5G01120.1); contains InterPro domain Protein of unknown function DUF674 (InterPro:IPR007750)
AT1G11608	1	protein_coding			similar to F-box family protein [Arabidopsis thaliana] (TAIR:AT1G11620.1); contains InterPro domain F-box associated type 1 (InterPro:IPR006527)
AT1G11684	1	protein_coding	unknown protein
AT1G11785	2	protein_coding	unknown protein
AT1G12211	1	protein_coding	unknown protein
AT1G12411	1	protein_coding	unknown protein
AT1G12423	1	protein_coding	unknown protein
AT1G12938	1	protein_coding	unknown protein
AT1G13755	2	protein_coding		Encodes a defensin-like (DEFL) family protein.	contains InterPro domain Somatomedin B (InterPro:IPR001212)
AT1G13760	2	protein_coding	unknown protein
AT1G14225	1	protein_coding	unknown protein
AT1G14549	1	protein_coding	unknown protein
AT1G15045	1	protein_coding		hypothetical protein
AT1G15885	2	protein_coding	unknown protein
AT1G16022	2	protein_coding	unknown protein
AT1G16025	2	protein_coding	unknown protein
AT1G16515	1	protein_coding	unknown protein
AT1G16858	5	protein_coding	CPuORF55 (Conserved peptide upstream open reading frame 55)	Upstream open reading frames (uORFs) are small open reading frames found in the 5' UTR of a mature mRNA, and can potentially mediate translational regulation of the largest, or major, ORF (mORF). CPuORF55 represents a conserved upstream opening reading frame relative to major ORF AT1G16860.1
AT1G18220	1	protein_coding	ATPUP9 (Arabidopsis thaliana purine permease 9)	Member of a family of proteins related to PUP1, a purine transporter. May be involved in the transport of purine and purine derivatives such as cytokinins, across the plasma membrane.
AT1G18871	1	protein_coding	unknown protein
AT1G19086	4	protein_coding	unknown protein
AT1G19394	3	protein_coding	unknown protein
AT1G19397	2	protein_coding	unknown protein
AT1G19620	2	protein_coding	unknown protein
AT1G20405	2	protein_coding			similar to unknown protein [Arabidopsis thaliana] (TAIR:AT1G20680.1)
AT1G20875	1	protein_coding	unknown protein
AT1G20967	1	protein_coding	unknown protein
AT1G21281	1	protein_coding	unknown protein
AT1G21475	1	protein_coding			similar to unknown protein [Arabidopsis thaliana] (TAIR:AT3G07350.1)
AT1G21738	1	protein_coding	unknown protein
AT1G21950	2	protein_coding	unknown protein
AT1G21975	1	protein_coding	unknown protein
AT1G22010	1	protein_coding	unknown protein
AT1G22067	1	protein_coding	unknown protein
AT1G22120	13	protein_coding	unknown protein
AT1G22651	1	protein_coding	unknown protein
AT1G22767	1	protein_coding	unknown protein
AT1G23074	1	protein_coding	unknown protein
AT1G23650	1	protein_coding	unknown protein
AT1G23724	1	protein_coding	unknown protein
AT1G24060	2	protein_coding	unknown protein
AT1G24390	3	protein_coding	unknown protein
AT1G26350	2	protein_coding	unknown protein
AT1G26771	1	protein_coding	unknown protein
AT1G26773	1	protein_coding	unknown protein
AT1G26916	1	protein_coding	unknown protein
AT1G26921	1	protein_coding	unknown protein
AT1G27213	1	protein_coding	unknown protein
AT1G27565	2	protein_coding			similar to unknown protein [Arabidopsis thaliana] (TAIR:AT1G52905.1)
AT1G27610	2	protein_coding	unknown protein
AT1G27640	1	protein_coding	unknown protein
AT1G28007	1	protein_coding	unknown protein
AT1G28135	1	protein_coding	unknown protein
AT1G28281	1	protein_coding	unknown protein
AT1G28307	1	protein_coding	unknown protein
AT1G29355	3	protein_coding	unknown protein
AT1G29418	1	protein_coding	unknown protein
AT1G29465	2	protein_coding	unknown protein
AT1G29480	2	protein_coding	unknown protein
AT1G29540	2	protein_coding			similar to unknown protein [Arabidopsis thaliana] (TAIR:AT2G34330.1)
AT1G29620	5	protein_coding	cytochrome-c oxidase		similar to unknown protein [Arabidopsis thaliana] (TAIR:AT1G32720.1); contains domain PTHR11387:SF3 (PTHR11387:SF3); contains domain PTHR11387 (PTHR11387)
AT1G30016	1	protein_coding	unknown protein
AT1G30757	1	protein_coding	unknown protein
AT1G31270	2	protein_coding	unknown protein
AT1G31319	1	protein_coding	unknown protein
AT1G31520	3	protein_coding	unknown protein
AT1G31772	2	protein_coding		Encodes a defensin-like (DEFL) family protein.
AT1G31875	1	protein_coding	unknown protein
AT1G31960	1	protein_coding	unknown protein
AT1G31990	1	protein_coding	unknown protein
AT1G32000	2	protein_coding			similar to myosin heavy chain-related [Arabidopsis thaliana] (TAIR:AT5G38190.1)
AT1G32337	2	protein_coding			similar to unknown protein [Arabidopsis thaliana] (TAIR:AT3G46390.1)
AT1G32570	3	protein_coding	unknown protein
AT1G32650	1	protein_coding	unknown protein
AT1G32670	2	protein_coding	unknown protein
AT1G32975	2	protein_coding	unknown protein
AT1G33102	1	protein_coding	unknown protein
AT1G33640	2	protein_coding	unknown protein
AT1G33709	1	protein_coding	unknown protein
AT1G33925	1	protein_coding	unknown protein
AT1G34041	1	protein_coding	unknown protein
AT1G34042	1	protein_coding	unknown protein
AT1G34315	10	protein_coding			similar to unknown protein [Arabidopsis thaliana] (TAIR:AT3G31400.1); similar to unknown protein [Arabidopsis thaliana] (TAIR:AT3G43870.1)
AT1G34400	2	protein_coding	unknown protein
AT1G34419	1	protein_coding	unknown protein
AT1G35030	4	protein_coding			similar to unknown protein [Arabidopsis thaliana] (TAIR:AT1G34910.1)
AT1G35181	1	protein_coding	unknown protein
AT1G35183	1	protein_coding	unknown protein
AT1G35242	1	protein_coding	unknown protein
AT1G35255	1	protein_coding	unknown protein
AT1G35320	6	protein_coding			similar to unknown protein [Arabidopsis thaliana] (TAIR:AT4G09260.1)
AT1G35333	1	protein_coding	unknown protein
AT1G35375	2	protein_coding	unknown protein
AT1G35461	1	protein_coding	unknown protein
AT1G35500	2	protein_coding			similar to unknown protein [Arabidopsis thaliana] (TAIR:AT1G35614.1)
AT1G35516	2	protein_coding			contains InterPro domain Myb transcription factor (InterPro:IPR015495)
AT1G35614	3	protein_coding			similar to unknown protein [Arabidopsis thaliana] (TAIR:AT1G35500.1)
AT1G35900	3	protein_coding	unknown protein
AT1G36078	3	protein_coding	unknown protein
AT1G36230	13	protein_coding	unknown protein
AT1G36745	4	protein_coding	unknown protein
AT1G36756	2	protein_coding			similar to unknown protein [Arabidopsis thaliana] (TAIR:AT2G10602.1)
AT1G36920	6	protein_coding			similar to unknown protein [Arabidopsis thaliana] (TAIR:AT2G05642.1); contains InterPro domain Nucleic acid-binding, OB-fold-like (InterPro:IPR016027)
AT1G36942	1	protein_coding	unknown protein
AT1G37000	3	protein_coding	beta-galactosidase		similar to beta-galactosidase [Arabidopsis thaliana] (TAIR:AT4G29200.1); contains InterPro domain Glycoside hydrolase, family 35; (InterPro:IPR001944)
AT1G37007	1	protein_coding	unknown protein
AT1G37113	1	protein_coding	unknown protein
AT1G37162	1	protein_coding	unknown protein
AT1G38630	3	protein_coding			similar to unknown protein [Arabidopsis thaliana] (TAIR:AT1G38790.1)
AT1G38790	6	protein_coding			similar to unknown protein [Arabidopsis thaliana] (TAIR:AT2G08986.1)
AT1G38950	3	protein_coding	unknown protein
AT1G41820	5	protein_coding	unknown protein
AT1G41875	1	protein_coding	unknown protein
AT1G42080	1	protein_coding			similar to unknown protein [Arabidopsis thaliana] (TAIR:AT3G43500.1)
AT1G42699	1	protein_coding	unknown protein
AT1G43320	1	protein_coding	unknown protein
AT1G43624	1	protein_coding	unknown protein
AT1G43680	3	protein_coding			similar to nucleic acid binding / zinc ion binding [Arabidopsis thaliana] (TAIR:AT5G36228.1)
AT1G43810	1	protein_coding	unknown protein
AT1G43970	4	protein_coding	unknown protein
AT1G44094	1	protein_coding	unknown protein
AT1G44740	8	protein_coding	unknown protein
AT1G44941	1	protein_coding	unknown protein
AT1G44990	2	protein_coding	unknown protein
AT1G45165	1	protein_coding	Expressed protein
AT1G45229	5	protein_coding	unknown protein
AT1G46336	1	protein_coding	unknown protein
AT1G47265	1	protein_coding	unknown protein
AT1G47485	1	protein_coding	unknown protein
AT1G47495	3	protein_coding			similar to unknown protein [Arabidopsis thaliana] (TAIR:AT2G45403.1)
AT1G47680	1	protein_coding	unknown protein
AT1G47690	1	protein_coding			similar to unknown protein [Arabidopsis thaliana] (TAIR:AT1G47700.1)
AT1G47700	1	protein_coding			similar to unknown protein [Arabidopsis thaliana] (TAIR:AT1G47690.1)
AT1G47770	5	protein_coding	beta-galactosidase		similar to beta-galactosidase [Arabidopsis thaliana] (TAIR:AT5G35760.1); contains InterPro domain Glycoside hydrolase, family 35; (InterPro:IPR001944)
AT1G47946	1	protein_coding	unknown protein
AT1G48095	4	protein_coding			similar to unknown protein [Arabidopsis thaliana] (TAIR:AT1G36960.1)
AT1G48145	2	protein_coding			similar to unknown protein [Arabidopsis thaliana] (TAIR:AT1G50790.1)
AT1G48730	4	protein_coding	unknown protein
AT1G48912	1	protein_coding	unknown protein
AT1G48953	1	protein_coding			similar to unknown protein [Arabidopsis thaliana] (TAIR:AT5G35066.1)
AT1G49032	1	protein_coding	unknown protein
AT1G49110	1	protein_coding	unknown protein
AT1G49940	8	protein_coding			similar to male sterility MS5 family protein [Arabidopsis thaliana] (TAIR:AT1G04770.1)
AT1G50290	1	protein_coding	unknown protein
AT1G50470	2	protein_coding			similar to F-box family protein [Arabidopsis thaliana] (TAIR:AT3G17560.1); contains InterPro domain F-box associated type 1 (InterPro:IPR006527)
AT1G50603	1	protein_coding	unknown protein
AT1G50691	1	protein_coding	unknown protein
AT1G50800	2	protein_coding			similar to unknown protein [Arabidopsis thaliana] (TAIR:AT1G50790.1)
AT1G50954	1	protein_coding	unknown protein
AT1G51000	2	protein_coding			similar to unknown protein [Arabidopsis thaliana] (TAIR:AT1G51010.1)
AT1G51030	2	protein_coding			similar to unknown protein [Arabidopsis thaliana] (TAIR:AT1G51010.1)
AT1G51823	1	protein_coding	unknown protein
AT1G52390	2	protein_coding	unknown protein
AT1G52615	3	protein_coding	unknown protein
AT1G52618	1	protein_coding	unknown protein
AT1G52905	2	protein_coding			similar to unknown protein [Arabidopsis thaliana] (TAIR:AT1G27565.1)
AT1G53039	1	protein_coding	unknown protein
AT1G53265	1	protein_coding	unknown protein
AT1G53366	1	protein_coding	unknown protein
AT1G53480	2	protein_coding			similar to unknown protein [Arabidopsis thaliana] (TAIR:AT5G03090.1)
AT1G53541	1	protein_coding	unknown protein
AT1G53542	1	protein_coding	unknown protein
AT1G53543	1	protein_coding	unknown protein
AT1G53610	2	protein_coding			similar to unknown protein [Arabidopsis thaliana] (TAIR:AT1G53620.1)
AT1G53635	1	protein_coding	unknown protein
AT1G53785	2	protein_coding	unknown protein
AT1G53887	1	protein_coding	unknown protein
AT1G54420	2	protein_coding	unknown protein
AT1G54575	1	protein_coding	unknown protein
AT1G54880	2	protein_coding	unknown protein
AT1G55045	1	protein_coding	unknown protein
AT1G55152	1	protein_coding	unknown protein
AT1G55615	1	protein_coding	unknown protein
AT1G55675	1	protein_coding	unknown protein
AT1G56270	1	protein_coding	unknown protein
AT1G56418	2	protein_coding	unknown protein
AT1G56555	3	protein_coding	unknown protein
AT1G58150	2	protein_coding	unknown protein
AT1G58235	1	protein_coding	unknown protein
AT1G59535	2	protein_coding	unknown protein
AT1G59722	2	protein_coding	unknown protein
AT1G59810	1	protein_coding	AGL50; transcription factor		similar to AGL49, transcription factor [Arabidopsis thaliana] (TAIR:AT1G60040.1); contains InterPro domain Transcription factor, MADS-box; (InterPro:IPR002100)
AT1G59885	2	protein_coding	unknown protein
AT1G60040	1	protein_coding	AGL49; transcription factor		similar to AGL50, transcription factor [Arabidopsis thaliana] (TAIR:AT1G59810.1); contains InterPro domain Transcription factor, MADS-box; (InterPro:IPR002100)
AT1G60913	1	protein_coding		Encodes a Rapid ALkalinization Factor (RALF) family protein	similar to RALFL7 (RALF-LIKE 7) [Arabidopsis thaliana] (TAIR:AT1G60815.1)
AT1G61090	2	protein_coding			similar to unknown protein [Arabidopsis thaliana] (TAIR:AT1G61095.1)
AT1G61093	2	protein_coding			similar to unknown protein [Arabidopsis thaliana] (TAIR:AT1G61095.1)
AT1G61095	2	protein_coding			similar to unknown protein [Arabidopsis thaliana] (TAIR:AT1G61093.1)
AT1G61097	2	protein_coding	Expressed protein		similar to unknown protein [Arabidopsis thaliana] (TAIR:AT1G61095.1)
AT1G61160	3	protein_coding			contains InterPro domain Retrotransposon gag protein (InterPro:IPR005162)
AT1G61165	1	protein_coding	unknown protein
AT1G61353	1	protein_coding	unknown protein
AT1G61575	2	protein_coding	ATP binding / protein kinase		contains InterPro domain Protein kinase, core; (InterPro:IPR000719)
AT1G62181	1	protein_coding	unknown protein
AT1G62210	1	protein_coding	unknown protein
AT1G62301	1	protein_coding	unknown protein
AT1G62421	1	protein_coding	unknown protein
AT1G62690	3	protein_coding	unknown protein
AT1G62863	1	protein_coding	unknown protein
AT1G62978	1	protein_coding	unknown protein
AT1G64142	2	protein_coding	CPuORF23 (Conserved peptide upstream open reading frame 23)	Upstream open reading frames (uORFs) are small open reading frames found in the 5' UTR of a mature mRNA, and can potentially mediate translational regulation of the largest, or major, ORF (mORF). CPuORF23 represents a conserved upstream opening reading frame relative to major ORF AT1G64140.1
AT1G64561	2	protein_coding	unknown protein
AT1G64628	7	protein_coding	CPuORF57 (Conserved peptide upstream open reading frame 57)	Upstream open reading frames (uORFs) are small open reading frames found in the 5' UTR of a mature mRNA, and can potentially mediate translational regulation of the largest, or major, ORF (mORF). CPuORF57 represents a conserved upstream opening reading frame relative to major ORF AT1G64630.1
AT1G65483	2	protein_coding	unknown protein
AT1G65484	2	protein_coding	unknown protein
AT1G65541	1	protein_coding	unknown protein
AT1G65907	1	protein_coding	unknown protein
AT1G66145	1	protein_coding	CLE18 (CLAVATA3/ESR-RELATED 18); receptor binding	Member of a large family of putative ligands homologous to the Clavata3 gene. Consists of a single exon.
AT1G66475	1	protein_coding	unknown protein
AT1G66553	1	protein_coding	unknown protein
AT1G66790	2	protein_coding			similar to unknown protein [Arabidopsis thaliana] (TAIR:AT3G50674.1)
AT1G67148	3	protein_coding	unknown protein
AT1G67775	1	protein_coding	CLE8 (CLAVATA3/ESR-RELATED 8)	Member of a large family of putative ligands homologous to the Clavata3 gene. Consists of a single exon.
AT1G67860	1	protein_coding			similar to unknown protein [Arabidopsis thaliana] (TAIR:AT1G67865.1)
AT1G67865	1	protein_coding	unknown protein
AT1G67875	1	protein_coding	unknown protein
AT1G68700	2	protein_coding			similar to unknown protein [Arabidopsis thaliana] (TAIR:AT1G26140.1)
AT1G68845	2	protein_coding	unknown protein
AT1G68862	4	protein_coding	unknown protein
AT1G68935	3	protein_coding	unknown protein
AT1G68945	1	protein_coding	unknown protein
AT1G69470	1	protein_coding	unknown protein
AT1G70209	1	protein_coding	unknown protein
AT1G70944	1	protein_coding	unknown protein
AT1G70949	1	protein_coding	unknown protein
AT1G71235	2	protein_coding	unknown protein
AT1G72141	1	protein_coding	unknown protein
AT1G72580	1	protein_coding	unknown protein
AT1G72645	1	protein_coding	unknown protein
AT1G73602	11	protein_coding	CPuORF32 (Conserved peptide upstream open reading frame 32)	Upstream open reading frames (uORFs) are small open reading frames found in the 5' UTR of a mature mRNA, and can potentially mediate translational regulation of the largest, or major, ORF (mORF). CPuORF32 represents a conserved upstream opening reading frame relative to major ORF AT1G73600.1
AT1G74448	1	protein_coding	unknown protein
AT1G74929	1	protein_coding	unknown protein
AT1G76728	1	protein_coding	unknown protein
AT1G76910	5	protein_coding	unknown protein
AT1G76994	1	protein_coding	unknown protein
AT1G77655	1	protein_coding	unknown protein
AT1G77682	1	protein_coding		Encodes a Plant thionin family protein	contains InterPro domain Pollen allergen ole e 6 (InterPro:IPR015333)
AT1G77746	1	protein_coding	unknown protein
AT1G77910	1	protein_coding	unknown protein
AT1G78030	6	protein_coding			similar to glycine-rich protein [Arabidopsis thaliana] (TAIR:AT4G37900.1)
AT1G78882	5	protein_coding	CPuORF56 (Conserved peptide upstream open reading frame 56)	Upstream open reading frames (uORFs) are small open reading frames found in the 5' UTR of a mature mRNA, and can potentially mediate translational regulation of the largest, or major, ORF (mORF). CPuORF56 represents a conserved upstream opening reading frame relative to major ORF AT1G78880.1
AT1G80831	1	protein_coding	unknown protein
AT1G80865	2	protein_coding	unknown protein
AT2G01023	1	protein_coding	unknown protein
AT2G01667	1	protein_coding	unknown protein
AT2G02026	1	protein_coding	unknown protein
AT2G02440	3	protein_coding	unknown protein
AT2G02795	2	protein_coding	unknown protein
AT2G02835	4	protein_coding			similar to nucleic acid binding / zinc ion binding [Arabidopsis thaliana] (TAIR:AT2G06904.1)
AT2G02840	1	protein_coding			similar to nucleic acid binding / zinc ion binding [Arabidopsis thaliana] (TAIR:AT2G06904.1)
AT2G03180	1	protein_coding	unknown protein
AT2G03320	2	protein_coding	unknown protein
AT2G03822	1	protein_coding	unknown protein
AT2G03938	1	protein_coding	unknown protein
AT2G04370	2	protein_coding	unknown protein
AT2G04378	2	protein_coding	beta-galactosidase		similar to beta-galactosidase [Arabidopsis thaliana] (TAIR:AT5G01080.1); contains InterPro domain Glycoside hydrolase, family 35; (InterPro:IPR001944)
AT2G04380	3	protein_coding	unknown protein
AT2G04675	2	protein_coding	unknown protein
AT2G04864	1	protein_coding	unknown protein
AT2G04870	1	protein_coding	unknown protein
AT2G05185	2	protein_coding			similar to unknown protein [Arabidopsis thaliana] (TAIR:AT5G22608.1)
AT2G05270	1	protein_coding	unknown protein
AT2G05294	1	protein_coding	unknown protein
AT2G05350	10	protein_coding	unknown protein
AT2G05500	2	protein_coding	unknown protein
AT2G05632	1	protein_coding	unknown protein
AT2G05645	1	protein_coding	unknown protein
AT2G05752	5	protein_coding			similar to unknown protein [Arabidopsis thaliana] (TAIR:AT3G24517.1)
AT2G05786	1	protein_coding	unknown protein
AT2G05803	1	protein_coding	unknown protein
AT2G05915	2	protein_coding	unknown protein
AT2G06095	2	protein_coding	unknown protein
AT2G06570	3	protein_coding			similar to unknown protein [Arabidopsis thaliana] (TAIR:AT2G06645.1)
AT2G06645	2	protein_coding			similar to unknown protein [Arabidopsis thaliana] (TAIR:AT2G06570.1)
AT2G06904	2	protein_coding	nucleic acid binding / zinc ion binding		similar to unknown protein [Arabidopsis thaliana] (TAIR:AT2G09840.1); contains InterPro domain Zinc finger, CCHC-type; (InterPro:IPR001878)
AT2G06906	3	protein_coding			similar to nucleic acid binding / zinc ion binding [Arabidopsis thaliana] (TAIR:AT2G06904.1)
AT2G06908	3	protein_coding	unknown protein
AT2G07000	2	protein_coding	unknown protein
AT2G07215	4	protein_coding			similar to unknown protein [Arabidopsis thaliana] (TAIR:AT2G10965.1)
AT2G07280	10	protein_coding	unknown protein
AT2G07290	2	protein_coding	unknown protein
AT2G07310	5	protein_coding	unknown protein
AT2G07362	1	protein_coding	unknown protein
AT2G07363	1	protein_coding	unknown protein
AT2G07521	1	protein_coding	unknown protein
AT2G07669	1	protein_coding	unknown protein
AT2G07672	1	protein_coding			Identical to Uncharacterized mitochondrial protein AtMg01050 [Arabidopsis Thaliana] (GB:P92539;GB:Q1ZXX5;GB:Q4PL87;GB:Q8S876;GB:Q8S8C5)
AT2G07673	1	protein_coding			Identical to Uncharacterized mitochondrial protein AtMg01030 [Arabidopsis Thaliana] (GB:P92537;GB:Q1ZXX7;GB:Q8S877;GB:Q8S8C4)
AT2G07684	1	protein_coding	unknown protein
AT2G07692	1	protein_coding			Identical to Uncharacterized mitochondrial protein AtMg01300 [Arabidopsis Thaliana] (GB:P92561;GB:Q1ZXV7;GB:Q8S893)
AT2G07701	1	protein_coding			Identical to Uncharacterized mitochondrial protein AtMg00430/AtMg01150 [Arabidopsis Thaliana] (GB:P93299;GB:P92546)
AT2G07702	1	protein_coding			Identical to Uncharacterized mitochondrial protein AtMg00440/AtMg01140 [Arabidopsis Thaliana] (GB:P93300;GB:P92545;GB:Q6DR78;GB:Q8L7I5;GB:Q8S8J3)
AT2G07713	1	protein_coding			Identical to Uncharacterized mitochondrial protein AtMg00540 [Arabidopsis Thaliana] (GB:P93309)
AT2G07721	2	protein_coding	unknown protein
AT2G07724	1	protein_coding			Identical to Uncharacterized mitochondrial protein AtMg00200 [Arabidopsis Thaliana] (GB:P93287;GB:Q8S8I7)
AT2G07728	8	protein_coding	unknown protein
AT2G07774	2	protein_coding	unknown protein
AT2G07779	1	protein_coding	unknown protein
AT2G07825	1	protein_coding			contains InterPro domain Carbohydrate/puine kinase, PfkB, conserved site (InterPro:IPR002173)
AT2G07830	1	protein_coding	unknown protein
AT2G07835	1	protein_coding	unknown protein
AT2G09838	1	protein_coding	unknown protein
AT2G09840	1	protein_coding			similar to nucleic acid binding / zinc ion binding [Arabidopsis thaliana] (TAIR:AT2G06904.1)
AT2G10014	1	protein_coding	unknown protein
AT2G10020	1	protein_coding	unknown protein
AT2G10340	1	protein_coding	unknown protein
AT2G10557	1	protein_coding			similar to unknown protein [Arabidopsis thaliana] (TAIR:AT5G04853.1)
AT2G10602	3	protein_coding			similar to unknown protein [Arabidopsis thaliana] (TAIR:AT1G36756.1)
AT2G10931	1	protein_coding	unknown protein
AT2G10965	5	protein_coding			similar to unknown protein [Arabidopsis thaliana] (TAIR:AT2G07215.1)
AT2G11405	1	protein_coding	unknown protein
AT2G11462	3	protein_coding			contains domain Ubiquitin-like (SSF54236)
AT2G11522	1	protein_coding	unknown protein
AT2G11626	4	protein_coding			similar to beta-galactosidase [Arabidopsis thaliana] (TAIR:AT2G04378.2)
AT2G11651	1	protein_coding	unknown protein
AT2G11773	1	protein_coding	unknown protein
AT2G11778	1	protein_coding	unknown protein
AT2G11891	1	protein_coding	unknown protein
AT2G12405	2	protein_coding	unknown protein
AT2G12461	1	protein_coding	unknown protein
AT2G12557	1	protein_coding	unknown protein
AT2G12935	4	protein_coding	unknown protein
AT2G12945	3	protein_coding	unknown protein
AT2G12977	1	protein_coding	unknown protein
AT2G13125	3	protein_coding	unknown protein
AT2G13126	1	protein_coding	unknown protein
AT2G13272	1	protein_coding	unknown protein
AT2G13273	1	protein_coding	unknown protein
AT2G13363	1	protein_coding	unknown protein
AT2G13422	1	protein_coding	unknown protein
AT2G13430	3	protein_coding	unknown protein
AT2G13463	1	protein_coding	unknown protein
AT2G13547	1	protein_coding	unknown protein
AT2G13623	1	protein_coding	unknown protein
AT2G13660	2	protein_coding	unknown protein
AT2G14206	1	protein_coding	unknown protein
AT2G14282	2	protein_coding	SCRL18 (SCR-Like 18)	Encodes a member of a family of small, secreted, cysteine rich proteins with sequence similarity to SCR (S locus cysteine-rich protein).	Identical to Uncharacterized protein SCRL18 precursor (SCRL18) [Arabidopsis Thaliana] (GB:P82637); similar to SCRL17 (SCR-Like 17) [Arabidopsis thaliana] (TAIR:AT2G25685.1)
AT2G14289	1	protein_coding	unknown protein
AT2G14390	3	protein_coding	unknown protein
AT2G14460	1	protein_coding	unknown protein
AT2G14692	1	protein_coding	unknown protein
AT2G14700	4	protein_coding	unknown protein
AT2G14800	2	protein_coding			similar to unknown protein [Arabidopsis thaliana] (TAIR:AT3G44713.1)
AT2G14810	2	protein_coding	unknown protein
AT2G15025	1	protein_coding	beta-galactosidase		similar to beta-galactosidase [Arabidopsis thaliana] (TAIR:AT5G35890.1); contains InterPro domain Glycoside hydrolase, family 35; (InterPro:IPR001944)
AT2G15029	1	protein_coding	unknown protein
AT2G15318	1	protein_coding	unknown protein
AT2G15327	3	protein_coding	unknown protein
AT2G15930	2	protein_coding	unknown protein
AT2G16015	2	protein_coding	unknown protein
AT2G16016	1	protein_coding	unknown protein
AT2G16019	1	protein_coding	unknown protein
AT2G16020	1	protein_coding	unknown protein
AT2G16586	1	protein_coding	unknown protein
AT2G16668	1	protein_coding	unknown protein
AT2G16881	1	protein_coding	unknown protein
AT2G16955	1	protein_coding	unknown protein
AT2G17556	1	protein_coding	unknown protein
AT2G17723	2	protein_coding		Encodes a defensin-like (DEFL) family protein.
AT2G17960	2	protein_coding	unknown protein
AT2G18270	1	protein_coding	unknown protein
AT2G18610	2	protein_coding	unknown protein
AT2G18721	1	protein_coding	unknown protein
AT2G18920	1	protein_coding	unknown protein
AT2G18930	2	protein_coding	unknown protein
AT2G19290	2	protein_coding	unknown protein
AT2G19300	1	protein_coding	unknown protein
AT2G19420	3	protein_coding	unknown protein
AT2G19700	1	protein_coding	unknown protein
AT2G19802	1	protein_coding	unknown protein
AT2G19893	2	protein_coding		Encodes a defensin-like (DEFL) family protein.	contains domain Scorpion toxin-like (SSF57095)
AT2G20150	1	protein_coding	unknown protein
AT2G20453	1	protein_coding	unknown protein
AT2G20784	1	protein_coding	unknown protein
AT2G20921	1	protein_coding	unknown protein
AT2G22201	1	protein_coding	unknown protein
AT2G22241	1	protein_coding	unknown protein
AT2G22340	1	protein_coding	unknown protein
AT2G22426	1	protein_coding	unknown protein
AT2G22520	1	protein_coding	unknown protein
AT2G22802	1	protein_coding	unknown protein
AT2G22805	2	protein_coding		Encodes a defensin-like (DEFL) family protein.	similar to unknown protein [Arabidopsis thaliana] (TAIR:AT2G22807.1)
AT2G22807	2	protein_coding		Encodes a defensin-like (DEFL) family protein.	similar to unknown protein [Arabidopsis thaliana] (TAIR:AT2G22805.1)
AT2G22820	1	protein_coding	unknown protein
AT2G22940	2	protein_coding			similar to zinc finger (C3HC4-type RING finger) family protein [Arabidopsis thaliana] (TAIR:AT3G45560.1)
AT2G23040	4	protein_coding	unknown protein
AT2G23067	1	protein_coding			contains domain PROKAR_LIPOPROTEIN (PS51257)
AT2G23118	1	protein_coding	unknown protein
AT2G23149	1	protein_coding	unknown protein
AT2G23171	1	protein_coding	unknown protein
AT2G23321	1	protein_coding	unknown protein
AT2G23348	2	protein_coding	unknown protein
AT2G23834	2	protein_coding	unknown protein
AT2G23920	2	protein_coding	unknown protein
AT2G24513	1	protein_coding	unknown protein
AT2G24592	1	protein_coding	unknown protein
AT2G24683	1	protein_coding	unknown protein
AT2G24780	1	protein_coding	unknown protein
AT2G24834	1	protein_coding	unknown protein
AT2G24945	1	protein_coding			similar to unknown protein [Arabidopsis thaliana] (TAIR:AT4G36925.1)
AT2G25312	1	protein_coding	transcription factor	Encodes a ECA1 gametogenesis related family protein	similar to unknown protein [Arabidopsis thaliana] (TAIR:AT3G44428.1)
AT2G25510	2	protein_coding	unknown protein
AT2G25685	2	protein_coding	SCRL17 (SCR-Like 17)	Encodes a member of a family of small, secreted, cysteine rich proteins with sequence similarity to SCR (S locus cysteine-rich protein).	Identical to Uncharacterized protein SCRL17 precursor (SCRL17) [Arabidopsis Thaliana] (GB:P82636); similar to SCRL18 (SCR-Like 18) [Arabidopsis thaliana] (TAIR:AT2G14282.1)
AT2G25697	1	protein_coding	unknown protein
AT2G25964	1	protein_coding	unknown protein
AT2G25990	1	protein_coding	unknown protein
AT2G26511	1	protein_coding	unknown protein
AT2G26547	1	protein_coding	unknown protein
AT2G27229	1	protein_coding			similar to EMB2758 (EMBRYO DEFECTIVE 2758) [Arabidopsis thaliana] (TAIR:AT4G33990.1); contains domain PTHR10483:SF4 (PTHR10483:SF4); contains domain PTHR10483 (PTHR10483)
AT2G27540	1	protein_coding			similar to unknown protein [Arabidopsis thaliana] (TAIR:AT5G52080.1)
AT2G28401	1	protein_coding	unknown protein
AT2G28426	1	protein_coding	unknown protein
AT2G28507	1	protein_coding	unknown protein
AT2G29263	1	protein_coding	unknown protein
AT2G29452	1	protein_coding	unknown protein
AT2G29628	1	protein_coding	unknown protein
AT2G29654	1	protein_coding	unknown protein
AT2G29679	1	protein_coding	unknown protein
AT2G29790	6	protein_coding		Encodes a Maternally expressed gene (MEG) family protein [pseudogene]
AT2G29850	8	protein_coding			similar to unknown protein [Arabidopsis thaliana] (TAIR:AT2G29605.1)
AT2G30032	1	protein_coding	unknown protein
AT2G30368	1	protein_coding	unknown protein
AT2G30430	1	protein_coding	unknown protein
AT2G30760	3	protein_coding	unknown protein
AT2G30925	1	protein_coding	unknown protein
AT2G30985	1	protein_coding	unknown protein
AT2G31005	2	protein_coding		Encodes a Cysteine-rich peptide (CRP) family protein
AT2G31018	1	protein_coding	unknown protein
AT2G31035	1	protein_coding			similar to oxysterol-binding family protein [Arabidopsis thaliana] (TAIR:AT2G31030.1)
AT2G31218	1	protein_coding	unknown protein
AT2G31271	1	protein_coding	unknown protein
AT2G31432	2	protein_coding	enzyme inhibitor/ pectinesterase		similar to enzyme inhibitor/ pectinesterase [Arabidopsis thaliana] (TAIR:AT2G31425.1); contains InterPro domain Pectinesterase inhibitor; (InterPro:IPR006501)
AT2G31590	3	protein_coding			similar to unknown protein [Arabidopsis thaliana] (TAIR:AT4G04730.1)
AT2G31751	1	protein_coding	unknown protein
AT2G31981	1	protein_coding	unknown protein
AT2G32275	2	protein_coding	Expressed protein
AT2G32487	3	protein_coding	unknown protein
AT2G33006	1	protein_coding	unknown protein
AT2G33509	1	protein_coding	unknown protein
AT2G34120	1	protein_coding	cytochrome-c oxidase		contains domain PTHR11387:SF4 (PTHR11387:SF4); contains domain PTHR11387 (PTHR11387)
AT2G34185	4	protein_coding	unknown protein
AT2G34186	1	protein_coding	unknown protein
AT2G34224	1	protein_coding	unknown protein
AT2G34238	1	protein_coding	unknown protein
AT2G34270	1	protein_coding	unknown protein
AT2G34330	1	protein_coding			similar to unknown protein [Arabidopsis thaliana] (TAIR:AT1G29540.1)
AT2G34655	1	protein_coding	unknown protein
AT2G34800	1	protein_coding	unknown protein
AT2G35080	6	protein_coding	ATP binding / aminoacyl-tRNA ligase/ nucleotide binding		similar to ATP binding / aminoacyl-tRNA ligase/ nucleotide binding [Arabidopsis thaliana] (TAIR:AT3G42723.1); contains InterPro domain Aminoacyl-tRNA synthetase, class II (D, K and N); (InterPro:IPR004364)
AT2G35208	1	protein_coding	unknown protein
AT2G35345	1	protein_coding	unknown protein
AT2G35733	1	protein_coding	unknown protein
AT2G35950	4	protein_coding	EDA12 (embryo sac development arrest 12)
AT2G36053	1	protein_coding	unknown protein
AT2G36261	1	protein_coding	unknown protein
AT2G36571	1	protein_coding	unknown protein
AT2G36632	1	protein_coding	unknown protein
AT2G36854	1	protein_coding	unknown protein
AT2G36881	1	protein_coding	unknown protein
AT2G36916	1	protein_coding	unknown protein
AT2G36920	1	protein_coding			similar to unknown protein [Arabidopsis thaliana] (TAIR:AT4G02870.1)
AT2G36940	1	protein_coding	unknown protein
AT2G38304	1	protein_coding	unknown protein
AT2G38350	2	protein_coding	unknown protein
AT2G38365	2	protein_coding			contains InterPro domain Protein of unknown function DUF537 (InterPro:IPR007491)
AT2G38544	1	protein_coding	unknown protein
AT2G38646	1	protein_coding	unknown protein
AT2G39160	2	protein_coding	unknown protein
AT2G39782	1	protein_coding			similar to unknown protein [Arabidopsis thaliana] (TAIR:AT5G39010.1)
AT2G39865	1	protein_coding	unknown protein
AT2G39975	1	protein_coding			similar to unknown protein [Arabidopsis thaliana] (TAIR:AT2G40745.1); contains InterPro domain C2 calcium-dependent membrane targeting (InterPro:IPR000008)
AT2G40004	1	protein_coding	unknown protein
AT2G40081	1	protein_coding	unknown protein
AT2G40233	1	protein_coding	unknown protein
AT2G40711	1	protein_coding	unknown protein
AT2G40745	1	protein_coding			similar to unknown protein [Arabidopsis thaliana] (TAIR:AT2G39975.1); contains InterPro domain C2 calcium/lipid-binding region, CaLB (InterPro:IPR008973)
AT2G40802	1	protein_coding	unknown protein
AT2G40955	1	protein_coding			similar to unknown protein [Arabidopsis thaliana] (TAIR:AT4G15096.1)
AT2G41082	1	protein_coding	unknown protein
AT2G41233	1	protein_coding	unknown protein
AT2G41650	2	protein_coding	unknown protein
AT2G41780	1	protein_coding	unknown protein
AT2G42340	5	protein_coding	unknown protein
AT2G43371	1	protein_coding	unknown protein
AT2G43450	2	protein_coding	unknown protein
AT2G43871	1	protein_coding	unknown protein
AT2G44198	1	protein_coding	unknown protein
AT2G44304	1	protein_coding	unknown protein
AT2G45126	1	protein_coding	unknown protein
AT2G45135	6	protein_coding	protein binding / zinc ion binding		contains InterPro domain Zinc finger, RING-type; (InterPro:IPR001841)
AT2G45161	1	protein_coding	unknown protein
AT2G45403	3	protein_coding			similar to unknown protein [Arabidopsis thaliana] (TAIR:AT1G34095.1)
AT2G45412	1	protein_coding	unknown protein
AT2G45434	1	protein_coding	unknown protein
AT2G46308	1	protein_coding	unknown protein
AT2G46567	1	protein_coding	unknown protein
AT2G46662	1	protein_coding	unknown protein
AT2G46787	1	protein_coding	unknown protein
AT2G46995	1	protein_coding	unknown protein
AT2G47200	1	protein_coding	unknown protein
AT2G47660	2	protein_coding	unknown protein
AT2G47844	1	protein_coding	unknown protein
AT3G01319	1	protein_coding	unknown protein
AT3G01572	1	protein_coding	unknown protein
AT3G01961	1	protein_coding	unknown protein
AT3G02240	3	protein_coding			similar to unknown protein [Arabidopsis thaliana] (TAIR:AT3G02242.1)
AT3G02242	3	protein_coding			similar to unknown protein [Arabidopsis thaliana] (TAIR:AT3G02240.1)
AT3G02390	2	protein_coding	unknown protein
AT3G03020	2	protein_coding	unknown protein
AT3G03356	1	protein_coding	unknown protein
AT3G03456	1	protein_coding	unknown protein
AT3G03626	1	protein_coding	unknown protein
AT3G04181	2	protein_coding	unknown protein
AT3G04721	1	protein_coding	unknown protein
AT3G04732	1	protein_coding	unknown protein
AT3G04854	1	protein_coding	unknown protein
AT3G04855	1	protein_coding	unknown protein
AT3G04903	2	protein_coding		Encodes a defensin-like (DEFL) family protein.
AT3G04997	1	protein_coding	unknown protein
AT3G05080	1	protein_coding	unknown protein
AT3G05193	1	protein_coding	unknown protein
AT3G05425	1	protein_coding	unknown protein
AT3G05602	1	protein_coding	unknown protein
AT3G05746	1	protein_coding	unknown protein
AT3G06019	1	protein_coding	unknown protein
AT3G06142	1	protein_coding	unknown protein
AT3G06710	3	protein_coding			similar to protein binding / zinc ion binding [Arabidopsis thaliana] (TAIR:AT4G32670.1); contains domain PTHR13145 (PTHR13145)
AT3G07273	1	protein_coding	unknown protein
AT3G07522	1	protein_coding	unknown protein
AT3G08636	1	protein_coding	unknown protein
AT3G08762	1	protein_coding	unknown protein
AT3G09162	1	protein_coding	unknown protein
AT3G09863	1	protein_coding	unknown protein
AT3G09975	1	protein_coding	unknown protein
AT3G10439	1	protein_coding	unknown protein
AT3G10526	1	protein_coding	unknown protein
AT3G10830	1	protein_coding	unknown protein
AT3G10912	1	protein_coding	CPuORF63 (Conserved peptide upstream open reading frame 63)	Upstream open reading frames (uORFs) are small open reading frames found in the 5' UTR of a mature mRNA, and can potentially mediate translational regulation of the largest, or major, ORF (mORF). CPuORF63 represents a conserved upstream opening reading frame relative to major ORF AT3G10910.1
AT3G10974	1	protein_coding	unknown protein
AT3G11160	5	protein_coding	unknown protein
AT3G11745	4	protein_coding	unknown protein
AT3G12835	1	protein_coding	unknown protein
AT3G12840	1	protein_coding	unknown protein
AT3G13240	2	protein_coding	unknown protein
AT3G13403	2	protein_coding		Encodes a defensin-like (DEFL) family protein.
AT3G13432	2	protein_coding	unknown protein
AT3G13435	2	protein_coding	unknown protein
AT3G13594	1	protein_coding	unknown protein
AT3G13630	5	protein_coding	unknown protein
AT3G13686	1	protein_coding	unknown protein
AT3G13857	1	protein_coding	unknown protein
AT3G14431	1	protein_coding	unknown protein
AT3G14452	1	protein_coding	unknown protein
AT3G14981	1	protein_coding	unknown protein
AT3G15111	1	protein_coding	unknown protein
AT3G15251	1	protein_coding	unknown protein
AT3G15359	1	protein_coding	unknown protein
AT3G15548	1	protein_coding	unknown protein
AT3G15604	1	protein_coding	unknown protein
AT3G15909	1	protein_coding	unknown protein
AT3G16117	1	protein_coding	unknown protein
AT3G16432	1	protein_coding	unknown protein
AT3G16712	1	protein_coding	unknown protein
AT3G16851	1	protein_coding	unknown protein
AT3G16930	2	protein_coding	unknown protein
AT3G17190	3	protein_coding	unknown protein
AT3G17261	1	protein_coding	unknown protein
AT3G17845	1	protein_coding	unknown protein
AT3G18291	1	protein_coding	unknown protein
AT3G18779	1	protein_coding	unknown protein
AT3G19035	1	protein_coding	unknown protein
AT3G19055	4	protein_coding	unknown protein
AT3G19274	1	protein_coding	unknown protein
AT3G19530	3	protein_coding	unknown protein
AT3G19663	1	protein_coding	unknown protein
AT3G20966	1	protein_coding	unknown protein
AT3G21338	1	protein_coding	unknown protein
AT3G21371	1	protein_coding	unknown protein
AT3G22022	1	protein_coding	unknown protein
AT3G22090	2	protein_coding			similar to unknown protein [Arabidopsis thaliana] (TAIR:AT1G71470.1)
AT3G22183	1	protein_coding	unknown protein
AT3G22235	3	protein_coding	unknown protein
AT3G22436	1	protein_coding	unknown protein
AT3G22723	1	protein_coding	unknown protein
AT3G22961	1	protein_coding			similar to unknown protein [Arabidopsis thaliana] (TAIR:AT3G24093.1); contains InterPro domain Paired amphipathic helix; (InterPro:IPR003822)
AT3G22968	3	protein_coding	CPuORF59 (Conserved peptide upstream open reading frame 59)	Upstream open reading frames (uORFs) are small open reading frames found in the 5' UTR of a mature mRNA, and can potentially mediate translational regulation of the largest, or major, ORF (mORF). CPuORF59 represents a conserved upstream opening reading frame relative to major ORF AT3G22970.1
AT3G23040	2	protein_coding	unknown protein
AT3G23171	1	protein_coding	unknown protein
AT3G23172	3	protein_coding	unknown protein
AT3G23245	2	protein_coding	unknown protein
AT3G23635	1	protein_coding	RTFL13 (ROTUNDIFOLIA LIKE 13)		contains InterPro domain DVL (InterPro:IPR012552)
AT3G23637	1	protein_coding	DVL21 (DEVIL 21)	Member of a family of small polypeptides found only in angiosperm lineages.Contains a conserved 29 amino acid domain (RTF or DVL domain).	contains InterPro domain DVL (InterPro:IPR012552)
AT3G23850	4	protein_coding	unknown protein
AT3G24093	1	protein_coding			similar to unknown protein [Arabidopsis thaliana] (TAIR:AT3G22961.1); contains InterPro domain Paired amphipathic helix; (InterPro:IPR003822)
AT3G24216	1	protein_coding	unknown protein
AT3G24516	1	protein_coding	unknown protein
AT3G24517	2	protein_coding			similar to unknown protein [Arabidopsis thaliana] (TAIR:AT2G05752.1)
AT3G25011	1	protein_coding	unknown protein
AT3G25014	1	protein_coding	unknown protein
AT3G25099	1	protein_coding	unknown protein
AT3G25221	1	protein_coding	unknown protein
AT3G25233	1	protein_coding	unknown protein
AT3G25573	1	protein_coding	unknown protein
AT3G25577	1	protein_coding			similar to unknown protein [Arabidopsis thaliana] (TAIR:AT3G25573.1)
AT3G25716	1	protein_coding	unknown protein
AT3G25719	1	protein_coding	unknown protein
AT3G26147	1	protein_coding	unknown protein
AT3G26235	3	protein_coding	unknown protein
AT3G26511	1	protein_coding	unknown protein
AT3G26539	1	protein_coding	unknown protein
AT3G26561	1	protein_coding	unknown protein
AT3G26616	2	protein_coding	unknown protein
AT3G26742	1	protein_coding	unknown protein
AT3G26800	1	protein_coding			similar to unknown protein [Arabidopsis thaliana] (TAIR:AT2G24945.1)
AT3G26934	3	protein_coding	unknown protein
AT3G27328	1	protein_coding	unknown protein
AT3G27410	1	protein_coding	unknown protein
AT3G27800	2	protein_coding			similar to zinc knuckle (CCHC-type) family protein [Arabidopsis thaliana] (TAIR:AT4G05360.1); contains domain PTHR12585 (PTHR12585); contains domain PTHR12585:SF1 (PTHR12585:SF1)
AT3G27906	1	protein_coding			similar to unknown protein [Arabidopsis thaliana] (TAIR:AT4G19240.1)
AT3G27968	1	protein_coding	unknown protein
AT3G28120	1	protein_coding	unknown protein
AT3G28170	6	protein_coding	unknown protein
AT3G28190	6	protein_coding	unknown protein
AT3G28193	1	protein_coding	unknown protein
AT3G28216	1	protein_coding	unknown protein
AT3G28243	1	protein_coding	unknown protein
AT3G28260	3	protein_coding	unknown protein
AT3G28291	1	protein_coding	unknown protein
AT3G28321	1	protein_coding	unknown protein
AT3G28440	1	protein_coding	unknown protein
AT3G28590	2	protein_coding	unknown protein
AT3G28674	1	protein_coding			similar to unknown protein [Arabidopsis thaliana] (TAIR:AT5G04853.1)
AT3G28899	1	protein_coding	unknown protein
AT3G28918	1	protein_coding	unknown protein
AT3G29036	1	protein_coding	unknown protein
AT3G29080	7	protein_coding	unknown protein
AT3G29140	2	protein_coding	unknown protein
AT3G29195	1	protein_coding	unknown protein
AT3G29305	5	protein_coding	unknown protein
AT3G29431	1	protein_coding	unknown protein
AT3G29560	4	protein_coding	unknown protein
AT3G29633	1	protein_coding	unknown protein
AT3G29790	2	protein_coding			similar to unknown protein [Arabidopsis thaliana] (TAIR:AT3G33528.1)
AT3G30160	5	protein_coding			similar to unknown protein [Arabidopsis thaliana] (TAIR:AT1G35320.1)
AT3G30222	1	protein_coding	unknown protein
AT3G30320	6	protein_coding	unknown protein
AT3G30350	5	protein_coding	unknown protein
AT3G30391	1	protein_coding	unknown protein
AT3G30456	1	protein_coding	unknown protein
AT3G30705	1	protein_coding	unknown protein
AT3G30720	3	protein_coding	unknown protein
AT3G30768	1	protein_coding	unknown protein
AT3G30769	1	protein_coding	unknown protein
AT3G30778	1	protein_coding	unknown protein
AT3G30840	2	protein_coding	unknown protein
AT3G30845	1	protein_coding	unknown protein
AT3G30849	1	protein_coding	unknown protein
AT3G31051	1	protein_coding	unknown protein
AT3G31068	1	protein_coding	unknown protein
AT3G31350	3	protein_coding	unknown protein
AT3G31400	2	protein_coding			similar to unknown protein [Arabidopsis thaliana] (TAIR:AT3G32120.1)
AT3G31401	1	protein_coding	unknown protein
AT3G31950	7	protein_coding			similar to nucleic acid binding / zinc ion binding [Arabidopsis thaliana] (TAIR:AT4G06526.1); contains domain Retrovirus zinc finger-like domains (SSF57756)
AT3G32036	1	protein_coding	unknown protein
AT3G32052	1	protein_coding	unknown protein
AT3G32100	2	protein_coding	unknown protein
AT3G32120	3	protein_coding			similar to unknown protein [Arabidopsis thaliana] (TAIR:AT3G31400.1)
AT3G32896	3	protein_coding	unknown protein
AT3G32905	1	protein_coding	unknown protein
AT3G33187	2	protein_coding		Encodes a defensin-like (DEFL) family protein.
AT3G33494	4	protein_coding	unknown protein
AT3G42148	1	protein_coding			similar to unknown protein [Arabidopsis thaliana] (TAIR:AT4G04078.1)
AT3G42380	2	protein_coding	unknown protein
AT3G42385	1	protein_coding	unknown protein
AT3G42390	2	protein_coding	unknown protein
AT3G42723	5	protein_coding	ATP binding / aminoacyl-tRNA ligase/ nucleotide binding		similar to ATP binding / aminoacyl-tRNA ligase/ aspartic-type endopeptidase/ nucleotide binding [Arabidopsis thaliana] (TAIR:AT3G29750.1); contains InterPro domain Aminoacyl-tRNA synthetase, class II (D, K and N); (InterPro:IPR004364)
AT3G42728	1	protein_coding	unknown protein
AT3G42970	2	protein_coding	unknown protein
AT3G42990	2	protein_coding	unknown protein
AT3G43153	5	protein_coding	cAMP-dependent protein kinase inhibitor-related
AT3G43160	6	protein_coding	MEE38 (maternal effect embryo arrest 38)
AT3G43280	1	protein_coding			similar to unknown protein [Arabidopsis thaliana] (TAIR:AT4G19240.1)
AT3G43290	3	protein_coding	unknown protein
AT3G43291	1	protein_coding	unknown protein
AT3G43402	1	protein_coding	unknown protein
AT3G43420	1	protein_coding	unknown protein
AT3G43431	1	protein_coding	unknown protein
AT3G43432	1	protein_coding	unknown protein
AT3G43500	1	protein_coding			similar to unknown protein [Arabidopsis thaliana] (TAIR:AT1G42080.1)
AT3G43572	1	protein_coding	unknown protein
AT3G43574	1	protein_coding	unknown protein
AT3G43580	1	protein_coding	beta-galactosidase		contains InterPro domain Glycoside hydrolase, family 35; (InterPro:IPR001944)
AT3G43623	1	protein_coding	unknown protein
AT3G43682	3	protein_coding	unknown protein
AT3G43722	1	protein_coding	unknown protein
AT3G43829	1	protein_coding	unknown protein
AT3G43833	2	protein_coding	steroid hormone receptor/ transcription factor		contains InterPro domain Nuclear hormone receptor, ligand-binding; (InterPro:IPR008946)
AT3G43870	4	protein_coding			similar to unknown protein [Arabidopsis thaliana] (TAIR:AT3G44210.1)
AT3G43880	2	protein_coding			similar to unknown protein [Arabidopsis thaliana] (TAIR:AT4G07526.3); similar to unknown protein [Arabidopsis thaliana] (TAIR:AT4G07526.2); similar to unknown protein [Arabidopsis thaliana] (TAIR:AT4G07526.1)
AT3G44006	1	protein_coding	unknown protein
AT3G44070	2	protein_coding	beta-galactosidase		similar to beta-galactosidase [Arabidopsis thaliana] (TAIR:AT5G26622.1); contains InterPro domain Glycoside hydrolase, family 35; (InterPro:IPR001944)
AT3G44091	1	protein_coding	unknown protein
AT3G44140	2	protein_coding	unknown protein
AT3G44170	1	protein_coding			similar to unknown protein [Arabidopsis thaliana] (TAIR:AT5G26090.1)
AT3G44171	1	protein_coding	unknown protein
AT3G44210	5	protein_coding			similar to unknown protein [Arabidopsis thaliana] (TAIR:AT3G43870.1)
AT3G44261	1	protein_coding	unknown protein
AT3G44428	1	protein_coding		Encodes a ECA1 gametogenesis related family protein	similar to unknown protein [Arabidopsis thaliana] (TAIR:AT3G45285.1); similar to unknown protein [Arabidopsis thaliana] (TAIR:AT2G25312.1)
AT3G44430	1	protein_coding	unknown protein
AT3G44440	2	protein_coding	unknown protein
AT3G44704	1	protein_coding	unknown protein
AT3G44755	4	protein_coding			similar to unknown protein [Arabidopsis thaliana] (TAIR:AT3G46360.1)
AT3G44783	1	protein_coding	unknown protein
AT3G44784	1	protein_coding	unknown protein
AT3G44980	5	protein_coding			similar to unknown protein [Arabidopsis thaliana] (TAIR:AT2G07215.1)
AT3G45110	1	protein_coding	unknown protein
AT3G45243	1	protein_coding		Encodes a ECA1 gametogenesis related family protein	similar to unknown protein [Arabidopsis thaliana] (TAIR:AT3G45245.1)
AT3G45245	1	protein_coding		Encodes a ECA1 gametogenesis related family protein	similar to unknown protein [Arabidopsis thaliana] (TAIR:AT3G45243.1)
AT3G45285	1	protein_coding		Encodes a ECA1 gametogenesis related family protein	similar to unknown protein [Arabidopsis thaliana] (TAIR:AT3G44428.1)
AT3G45443	3	protein_coding	unknown protein
AT3G45500	5	protein_coding			similar to zinc finger (C3HC4-type RING finger) family protein [Arabidopsis thaliana] (TAIR:AT3G45580.1)
AT3G45525	2	protein_coding			similar to nucleic acid binding / protein binding / zinc ion binding [Arabidopsis thaliana] (TAIR:AT3G45480.1)
AT3G45673	1	protein_coding	unknown protein
AT3G45820	4	protein_coding	unknown protein
AT3G45851	1	protein_coding	unknown protein
AT3G45910	2	protein_coding	unknown protein
AT3G46086	1	protein_coding	unknown protein
AT3G46150	3	protein_coding	unknown protein
AT3G46206	1	protein_coding	unknown protein
AT3G46360	5	protein_coding			similar to unknown protein [Arabidopsis thaliana] (TAIR:AT3G44755.1)
AT3G46380	3	protein_coding	unknown protein
AT3G46390	2	protein_coding			similar to unknown protein [Arabidopsis thaliana] (TAIR:AT1G32337.1)
AT3G46470	5	protein_coding	nucleic acid binding / nucleotide binding		contains InterPro domain RNA recognition motif, RNP-1; (InterPro:IPR000504); contains InterPro domain Nucleotide-binding, alpha-beta plait; (InterPro:IPR012677)
AT3G46666	1	protein_coding	unknown protein
AT3G46901	1	protein_coding	unknown protein
AT3G46904	1	protein_coding	unknown protein
AT3G47341	1	protein_coding	unknown protein
AT3G47543	1	protein_coding	unknown protein
AT3G47965	2	protein_coding	unknown protein
AT3G48131	1	protein_coding	unknown protein
AT3G48209	1	protein_coding		Encodes a Plant thionin family protein
AT3G48237	1	protein_coding	unknown protein
AT3G48344	1	protein_coding	unknown protein
AT3G48346	1	protein_coding	unknown protein
AT3G48640	1	protein_coding			similar to unknown protein [Arabidopsis thaliana] (TAIR:AT5G66670.2); similar to unknown protein [Arabidopsis thaliana] (TAIR:AT5G66670.1)
AT3G49051	1	protein_coding	unknown protein
AT3G49115	1	protein_coding	unknown protein
AT3G49230	2	protein_coding	unknown protein
AT3G49551	1	protein_coding	unknown protein
AT3G49744	1	protein_coding	unknown protein
AT3G49770	2	protein_coding	unknown protein
AT3G49796	1	protein_coding	unknown protein
AT3G50022	1	protein_coding	unknown protein
AT3G50123	1	protein_coding	unknown protein
AT3G50320	2	protein_coding	unknown protein
AT3G50337	1	protein_coding	unknown protein
AT3G50373	2	protein_coding			similar to DNA binding / protein binding / transcription regulator [Arabidopsis thaliana] (TAIR:AT5G51360.1)
AT3G50540	2	protein_coding	unknown protein
AT3G50651	1	protein_coding	unknown protein
AT3G50674	2	protein_coding			similar to unknown protein [Arabidopsis thaliana] (TAIR:AT1G66790.1)
AT3G50682	1	protein_coding	unknown protein
AT3G50695	1	protein_coding	unknown protein
AT3G50751	1	protein_coding	unknown protein
AT3G50764	1	protein_coding	unknown protein
AT3G51057	1	protein_coding	unknown protein
AT3G51636	1	protein_coding	unknown protein
AT3G51642	1	protein_coding	unknown protein
AT3G51644	1	protein_coding	unknown protein
AT3G52302	1	protein_coding	unknown protein
AT3G52700	2	protein_coding	unknown protein
AT3G52830	1	protein_coding			similar to ankyrin repeat family protein [Arabidopsis thaliana] (TAIR:AT5G54700.1); contains InterPro domain Insect antifreeze protein (InterPro:IPR016133)
AT3G52941	1	protein_coding			contains domain PROKAR_LIPOPROTEIN (PS51257)
AT3G53294	1	protein_coding	unknown protein
AT3G53611	1	protein_coding	unknown protein
AT3G54363	1	protein_coding	unknown protein
AT3G54802	1	protein_coding	unknown protein
AT3G55566	1	protein_coding	unknown protein
AT3G55573	1	protein_coding	unknown protein
AT3G55900	1	protein_coding	F-box family protein		Identical to F-box protein At3g55900 [Arabidopsis Thaliana] (GB:Q6AWW4;GB:Q9LY55); contains InterPro domain Cyclin-like F-box (InterPro:IPR001810)
AT3G55910	2	protein_coding	unknown protein
AT3G56610	1	protein_coding	unknown protein
AT3G57072	1	protein_coding	unknown protein
AT3G57250	2	protein_coding	emsy N terminus domain-containing protein / ENT domain-containing protein
AT3G57850	2	protein_coding			similar to self-incompatibility protein-related [Arabidopsis thaliana] (TAIR:AT3G57840.1)
AT3G57958	1	protein_coding	unknown protein
AT3G58080	2	protein_coding	unknown protein
AT3G58540	2	protein_coding			similar to unknown protein [Arabidopsis thaliana] (TAIR:AT5G06190.1)
AT3G58676	1	protein_coding	unknown protein
AT3G58877	1	protein_coding	unknown protein
AT3G60286	1	protein_coding	unknown protein
AT3G60318	1	protein_coding	unknown protein
AT3G60328	1	protein_coding	unknown protein
AT3G60560	1	protein_coding	unknown protein
AT3G60760	2	protein_coding	unknown protein
AT3G60897	1	protein_coding	unknown protein
AT3G61117	1	protein_coding	unknown protein
AT3G61389	1	protein_coding	unknown protein
AT3G61571	1	protein_coding	unknown protein
AT3G61678	1	protein_coding	unknown protein
AT3G61763	1	protein_coding	unknown protein
AT3G61826	1	protein_coding	unknown protein
AT3G61827	1	protein_coding	unknown protein
AT3G61829	1	protein_coding	unknown protein
AT3G61898	2	protein_coding	unknown protein
AT3G61947	1	protein_coding	unknown protein
AT3G61962	1	protein_coding			contains domain PROKAR_LIPOPROTEIN (PS51257)
AT3G62097	1	protein_coding	unknown protein
AT3G62336	1	protein_coding	unknown protein
AT3G62499	1	protein_coding			contains InterPro domain YT521-B-like protein (InterPro:IPR007275)
AT3G62528	1	protein_coding	unknown protein
AT3G62907	1	protein_coding	unknown protein
AT3G62988	1	protein_coding	unknown protein
AT3G63233	1	protein_coding	unknown protein
AT4G00124	1	protein_coding	unknown protein
AT4G00342	1	protein_coding	unknown protein
AT4G01328	1	protein_coding	unknown protein
AT4G01516	1	protein_coding	unknown protein
AT4G01535	2	protein_coding	unknown protein
AT4G01671	1	protein_coding	unknown protein
AT4G01703	1	protein_coding	unknown protein
AT4G01735	2	protein_coding	unknown protein
AT4G02325	1	protein_coding	unknown protein
AT4G02489	1	protein_coding	unknown protein
AT4G02541	1	protein_coding	unknown protein
AT4G02871	1	protein_coding	unknown protein
AT4G02910	4	protein_coding	unknown protein
AT4G03113	1	protein_coding	unknown protein
AT4G03165	3	protein_coding	unknown protein
AT4G03580	6	protein_coding			similar to cathepsin-related [Arabidopsis thaliana] (TAIR:AT5G17080.1)
AT4G03827	1	protein_coding	unknown protein
AT4G03940	6	protein_coding	unknown protein
AT4G04078	1	protein_coding			similar to unknown protein [Arabidopsis thaliana] (TAIR:AT3G42148.1)
AT4G04423	3	protein_coding			contains InterPro domain Glycoside hydrolase, family 81 (InterPro:IPR005200)
AT4G04601	1	protein_coding	unknown protein
AT4G04730	1	protein_coding			similar to unknown protein [Arabidopsis thaliana] (TAIR:AT2G13500.1); similar to unknown protein [Arabidopsis thaliana] (TAIR:AT2G31590.1)
AT4G04925	1	protein_coding	unknown protein
AT4G04953	1	protein_coding	unknown protein
AT4G05071	1	protein_coding	unknown protein
AT4G05091	1	protein_coding	unknown protein
AT4G05136	1	protein_coding			contains InterPro domain Protein of unknown function DUF321 (InterPro:IPR005529)
AT4G05265	1	protein_coding	unknown protein
AT4G05494	1	protein_coding	unknown protein
AT4G05553	3	protein_coding	zinc knuckle (CCHC-type) family protein
AT4G05631	10	protein_coding	unknown protein
AT4G05632	2	protein_coding	unknown protein
AT4G06479	3	protein_coding	nucleic acid binding / zinc ion binding		similar to nucleic acid binding / zinc ion binding [Arabidopsis thaliana] (TAIR:AT4G06526.1); contains InterPro domain Zinc finger, CCHC-type; (InterPro:IPR001878)
AT4G06526	8	protein_coding	nucleic acid binding / zinc ion binding		similar to unknown protein [Arabidopsis thaliana] (TAIR:AT3G31950.1); contains InterPro domain Zinc finger, CCHC-type; (InterPro:IPR001878)
AT4G06740	1	protein_coding	unknown protein
AT4G07380	2	protein_coding	unknown protein
AT4G07408	1	protein_coding	unknown protein
AT4G07666	5	protein_coding	unknown protein
AT4G07786	1	protein_coding	unknown protein
AT4G07825	1	protein_coding	unknown protein
AT4G07868	3	protein_coding	unknown protein
AT4G07965	3	protein_coding	unknown protein
AT4G08039	2	protein_coding		Encodes a defensin-like (DEFL) family protein.
AT4G08073	1	protein_coding	unknown protein
AT4G08151	1	protein_coding	unknown protein
AT4G08176	1	protein_coding	unknown protein
AT4G08351	1	protein_coding	unknown protein
AT4G08406	1	protein_coding	unknown protein
AT4G08593	4	protein_coding			similar to unknown protein [Arabidopsis thaliana] (TAIR:AT5G45095.1)
AT4G08691	2	protein_coding	unknown protein
AT4G08740	2	protein_coding	unknown protein
AT4G08867	1	protein_coding	nucleic acid binding / zinc ion binding		contains InterPro domain Zinc finger, CCHC-type; (InterPro:IPR001878)
AT4G08868	1	protein_coding	unknown protein
AT4G08874	1	protein_coding			similar to beta-galactosidase [Arabidopsis thaliana] (TAIR:AT3G43580.1)
AT4G08875	2	protein_coding		Encodes a defensin-like (DEFL) family protein.	similar to unknown protein [Arabidopsis thaliana] (TAIR:AT4G08869.1); contains domain PROKAR_LIPOPROTEIN (PS51257)
AT4G08949	1	protein_coding	unknown protein
AT4G08967	1	protein_coding	unknown protein
AT4G09210	4	protein_coding			similar to unknown protein [Arabidopsis thaliana] (TAIR:AT4G09260.1)
AT4G09220	2	protein_coding			similar to unknown protein [Arabidopsis thaliana] (TAIR:AT4G09270.1)
AT4G09260	4	protein_coding			similar to unknown protein [Arabidopsis thaliana] (TAIR:AT4G09210.1)
AT4G09270	2	protein_coding			similar to unknown protein [Arabidopsis thaliana] (TAIR:AT4G09220.1)
AT4G09440	1	protein_coding			similar to unknown protein [Arabidopsis thaliana] (TAIR:AT5G37470.1); contains InterPro domain Protein of unknown function DUF577 (InterPro:IPR007598)
AT4G09587	1	protein_coding	unknown protein
AT4G09649	1	protein_coding	unknown protein
AT4G09731	1	protein_coding	unknown protein
AT4G09840	2	protein_coding	unknown protein
AT4G09850	2	protein_coding	unknown protein
AT4G09860	3	protein_coding	unknown protein
AT4G09880	2	protein_coding	unknown protein
AT4G10112	1	protein_coding	unknown protein
AT4G10596	1	protein_coding	unknown protein
AT4G10767	2	protein_coding	SCRL21 (SCR-Like 21)	Encodes a member of a family of small, secreted, cysteine rich proteins with sequence similarity to SCR (S locus cysteine-rich protein).	Identical to Uncharacterized protein SCRL21 precursor (SCRL21) [Arabidopsis Thaliana] (GB:P82640); similar to SCRL20 (SCR-Like 20) [Arabidopsis thaliana] (TAIR:AT4G10115.1); contains InterPro domain Plant self-incompatibility response; (InterPro:IPR010682)
AT4G10845	5	protein_coding	unknown protein
AT4G10860	1	protein_coding			similar to unknown protein [Arabidopsis thaliana] (TAIR:AT4G10880.1)
AT4G10870	1	protein_coding			similar to unknown protein [Arabidopsis thaliana] (TAIR:AT4G10880.1)
AT4G10880	1	protein_coding			similar to unknown protein [Arabidopsis thaliana] (TAIR:AT4G10870.1)
AT4G11211	1	protein_coding	unknown protein
AT4G11876	1	protein_coding	unknown protein
AT4G12005	2	protein_coding	unknown protein
AT4G12380	3	protein_coding	unknown protein
AT4G12432	12	protein_coding	CPuORF26 (Conserved peptide upstream open reading frame 26)	Upstream open reading frames (uORFs) are small open reading frames found in the 5' UTR of a mature mRNA, and can potentially mediate translational regulation of the largest, or major, ORF (mORF). CPuORF26 represents a conserved upstream opening reading frame relative to major ORF AT4G12430.1
AT4G12990	1	protein_coding	unknown protein
AT4G13575	6	protein_coding	unknown protein
AT4G14105	1	protein_coding	unknown protein
AT4G14226	1	protein_coding	unknown protein
AT4G14251	1	protein_coding	unknown protein
AT4G14272	2	protein_coding		Encodes a defensin-like (DEFL) family protein.	similar to unknown protein [Arabidopsis thaliana] (TAIR:AT5G52605.1)
AT4G14403	1	protein_coding	unknown protein
AT4G14530	1	protein_coding			similar to AGL97, DNA binding / transcription factor [Arabidopsis thaliana] (TAIR:AT1G46408.1)
AT4G15061	1	protein_coding	unknown protein
AT4G15096	1	protein_coding			similar to unknown protein [Arabidopsis thaliana] (TAIR:AT2G40955.1)
AT4G16040	1	protein_coding	unknown protein
AT4G16215	3	protein_coding	unknown protein
AT4G16451	1	protein_coding	unknown protein
AT4G16855	1	protein_coding	unknown protein
AT4G17331	1	protein_coding	unknown protein
AT4G17453	1	protein_coding	unknown protein
AT4G17930	1	protein_coding	unknown protein
AT4G17998	1	protein_coding	unknown protein
AT4G18000	2	protein_coding	unknown protein
AT4G18080	1	protein_coding			similar to unknown protein [Arabidopsis thaliana] (TAIR:AT3G27900.1)
AT4G18090	1	protein_coding	unknown protein
AT4G18282	1	protein_coding	unknown protein
AT4G18310	1	protein_coding			similar to unknown protein [Arabidopsis thaliana] (TAIR:AT4G18320.1)
AT4G18510	1	protein_coding	CLE2 (CLAVATA3/ESR-RELATED); receptor binding	CLE2, putative ligand, member of large gene family homologous to Clavata3
AT4G18850	1	protein_coding	unknown protein
AT4G18860	2	protein_coding	unknown protein
AT4G19095	3	protein_coding	unknown protein
AT4G19240	2	protein_coding			similar to unknown protein [Arabidopsis thaliana] (TAIR:AT3G43280.1)
AT4G19829	1	protein_coding	unknown protein
AT4G20006	1	protein_coding	unknown protein
AT4G20250	2	protein_coding	unknown protein
AT4G20290	1	protein_coding	unknown protein
AT4G20470	1	protein_coding	unknown protein
AT4G20690	2	protein_coding	unknown protein
AT4G20700	3	protein_coding			similar to RNA binding / RNA-directed DNA polymerase [Arabidopsis thaliana] (TAIR:AT4G20520.1); contains InterPro domain Protein of unknown function DUF1204 (InterPro:IPR009596)
AT4G21213	1	protein_coding	unknown protein
AT4G21216	1	protein_coding	unknown protein
AT4G21926	3	protein_coding	unknown protein
AT4G21950	2	protein_coding	unknown protein
AT4G22210	2	protein_coding	LCR85 (Low-molecular-weight cysteine-rich 85)	Encodes a member of a family of small,secreted, cysteine rich protein with sequence similarity to the PCP (pollen coat protein) gene family.	Identical to Low-molecular-weight cysteine-rich protein LCR85 precursor (LCR85) [Arabidopsis Thaliana] (GB:P82794;GB:Q1PE59); similar to unknown protein [Arabidopsis thaliana] (TAIR:AT4G22212.1); contains domain PD032890 (PD032890)
AT4G22212	2	protein_coding		Encodes a defensin-like (DEFL) family protein.	similar to LCR85 (Low-molecular-weight cysteine-rich 85) [Arabidopsis thaliana] (TAIR:AT4G22210.1); contains InterPro domain Knottin; (InterPro:IPR003614)
AT4G22214	2	protein_coding		Encodes a defensin-like (DEFL) family protein.	similar to unknown protein [Arabidopsis thaliana] (TAIR:AT4G22230.1); contains domain PD032890 (PD032890)
AT4G22217	2	protein_coding		Encodes a defensin-like (DEFL) family protein.	similar to unknown protein [Arabidopsis thaliana] (TAIR:AT4G22212.1); contains domain PD032890 (PD032890)
AT4G22230	2	protein_coding		Encodes a defensin-like (DEFL) family protein.	similar to unknown protein [Arabidopsis thaliana] (TAIR:AT4G22235.1); contains domain PD032890 (PD032890)
AT4G22230	2	protein_coding		Encodes a defensin-like (DEFL) family protein.	similar to unknown protein [Arabidopsis thaliana] (TAIR:AT4G22235.2); contains domain PD032890 (PD032890)
AT4G22235	2	protein_coding		Encodes a defensin-like (DEFL) family protein.	similar to unknown protein [Arabidopsis thaliana] (TAIR:AT4G22230.1); contains domain PD032890 (PD032890)
AT4G22235	2	protein_coding		Encodes a defensin-like (DEFL) family protein.	similar to unknown protein [Arabidopsis thaliana] (TAIR:AT4G22230.2); contains domain PD032890 (PD032890)
AT4G22400	1	protein_coding			similar to unknown protein [Arabidopsis thaliana] (TAIR:AT4G18320.1)
AT4G22592	9	protein_coding	CPuORF27 (Conserved peptide upstream open reading frame 27)	Upstream open reading frames (uORFs) are small open reading frames found in the 5' UTR of a mature mRNA, and can potentially mediate translational regulation of the largest, or major, ORF (mORF). CPuORF27 represents a conserved upstream opening reading frame relative to major ORF AT4G22590.1
AT4G22800	3	protein_coding	unknown protein
AT4G23090	6	protein_coding	unknown protein
AT4G23103	1	protein_coding	unknown protein
AT4G23271	1	protein_coding	unknown protein
AT4G23432	1	protein_coding	unknown protein
AT4G24231	1	protein_coding	unknown protein
AT4G24410	1	protein_coding	unknown protein
AT4G24600	2	protein_coding	unknown protein
AT4G24644	1	protein_coding			contains domain PROKAR_LIPOPROTEIN (PS51257)
AT4G25386	1	protein_coding	unknown protein
AT4G25510	2	protein_coding	unknown protein
AT4G25707	1	protein_coding	unknown protein
AT4G26005	1	protein_coding	unknown protein
AT4G26040	1	protein_coding	unknown protein
AT4G27415	2	protein_coding	unknown protein
AT4G27654	1	protein_coding	unknown protein
AT4G27930	2	protein_coding	unknown protein
AT4G28068	1	protein_coding	unknown protein
AT4G28181	1	protein_coding	unknown protein
AT4G28564	1	protein_coding	unknown protein
AT4G29103	1	protein_coding	unknown protein
AT4G29200	2	protein_coding	beta-galactosidase		similar to beta-galactosidase [Arabidopsis thaliana] (TAIR:AT5G49250.1); contains InterPro domain Glycoside hydrolase, family 35; (InterPro:IPR001944)
AT4G29548	1	protein_coding	unknown protein
AT4G30050	1	protein_coding	unknown protein
AT4G30097	1	protein_coding	unknown protein
AT4G30730	1	protein_coding			similar to unknown protein [Arabidopsis thaliana] (TAIR:AT4G30750.1)
AT4G30970	4	protein_coding	unknown protein
AT4G31030	2	protein_coding			contains domain PROKAR_LIPOPROTEIN (PS51257)
AT4G31136	1	protein_coding	unknown protein
AT4G31260	1	protein_coding	unknown protein
AT4G31280	2	protein_coding	unknown protein
AT4G31351	1	protein_coding			similar to unknown protein [Arabidopsis thaliana] (TAIR:AT4G31354.1)
AT4G31354	1	protein_coding			similar to unknown protein [Arabidopsis thaliana] (TAIR:AT4G31351.1)
AT4G31355	1	protein_coding	unknown protein
AT4G31441	1	protein_coding	unknown protein
AT4G31960	1	protein_coding	unknown protein
AT4G32230	5	protein_coding	ATP binding / protein kinase		contains domain PTHR22967:SF2 (PTHR22967:SF2); contains domain PTHR22967 (PTHR22967)
AT4G32240	4	protein_coding	unknown protein
AT4G32378	1	protein_coding	unknown protein
AT4G32924	1	protein_coding	unknown protein
AT4G34272	1	protein_coding	unknown protein
AT4G34690	2	protein_coding	unknown protein
AT4G34881	1	protein_coding	unknown protein
AT4G35025	1	protein_coding	unknown protein
AT4G35263	1	protein_coding	unknown protein
AT4G35519	1	protein_coding	unknown protein
AT4G35589	1	protein_coding	unknown protein
AT4G35837	1	protein_coding	unknown protein
AT4G36170	4	protein_coding	unknown protein
AT4G36268	1	protein_coding	unknown protein
AT4G36370	2	protein_coding	unknown protein
AT4G36460	1	protein_coding	unknown protein
AT4G36510	3	protein_coding	unknown protein
AT4G36515	4	protein_coding			contains domain PTHR23172:SF19 (PTHR23172:SF19); contains domain PTHR23172 (PTHR23172)
AT4G36560	1	protein_coding	unknown protein
AT4G36791	1	protein_coding	unknown protein
AT4G36925	1	protein_coding			similar to unknown protein [Arabidopsis thaliana] (TAIR:AT2G24945.1)
AT4G37095	1	protein_coding	unknown protein
AT4G37295	1	protein_coding	unknown protein
AT4G37483	1	protein_coding	unknown protein
AT4G37685	5	protein_coding	unknown protein
AT4G38052	1	protein_coding	unknown protein
AT4G38330	4	protein_coding			similar to unknown protein [Arabidopsis thaliana] (TAIR:AT4G38290.1); contains InterPro domain Hly-III related proteins; (InterPro:IPR004254)
AT4G38401	1	protein_coding	unknown protein
AT4G38405	1	protein_coding	unknown protein
AT4G38781	1	protein_coding	unknown protein
AT4G39403	1	protein_coding	PLS (POLARIS)	Encodes a 36 amino acid polypeptide that is necessary for correct responses to cytokinins and auxins, correct cell expansion in the root, and for vascular patterning in the leaf. Mutation of PLS results in an enhanced ethylene-response phenotype, defective auxin transport and homeostasis, and altered microtubule sensitivity to inhibitors.
AT4G39930	1	protein_coding	unknown protein
AT4G39986	1	protein_coding	unknown protein
AT4G40011	1	protein_coding	unknown protein
AT5G01080	1	protein_coding	beta-galactosidase		similar to beta-galactosidase [Arabidopsis thaliana] (TAIR:AT5G35760.1); contains InterPro domain Glycoside hydrolase, family 35; (InterPro:IPR001944)
AT5G01445	3	protein_coding	unknown protein
AT5G01734	1	protein_coding	unknown protein
AT5G01849	1	protein_coding	unknown protein
AT5G02000	1	protein_coding	unknown protein
AT5G02021	1	protein_coding	unknown protein
AT5G02690	2	protein_coding	unknown protein
AT5G02811	1	protein_coding	unknown protein
AT5G03090	2	protein_coding			similar to unknown protein [Arabidopsis thaliana] (TAIR:AT1G53480.1)
AT5G03130	2	protein_coding	unknown protein
AT5G03400	2	protein_coding	unknown protein
AT5G03837	1	protein_coding	unknown protein
AT5G03930	1	protein_coding			similar to unknown protein [Arabidopsis thaliana] (TAIR:AT5G03920.1)
AT5G03944	1	protein_coding	unknown protein
AT5G03995	2	protein_coding	unknown protein
AT5G04238	1	protein_coding	unknown protein
AT5G04267	1	protein_coding	unknown protein
AT5G04386	1	protein_coding	unknown protein
AT5G04853	1	protein_coding			similar to unknown protein [Arabidopsis thaliana] (TAIR:AT3G28674.1); contains domain Multidrug efflux transporter AcrB transmembrane domain (SSF82866)
AT5G05113	1	protein_coding	unknown protein
AT5G05282	1	protein_coding	CPuORF64 (Conserved peptide upstream open reading frame 64)	Upstream open reading frames (uORFs) are small open reading frames found in the 5' UTR of a mature mRNA, and can potentially mediate translational regulation of the largest, or major, ORF (mORF). CPuORF64 represents a conserved upstream opening reading frame relative to major ORF AT5G05280.1
AT5G05598	2	protein_coding		Encodes a Defensin-like (DEFL) family protein
AT5G06190	2	protein_coding	unknown protein
AT5G08185	5	protein_coding	MIR162A	Encodes a microRNA that targets DCL1. MicroRNAs are regulatory RNAs with a mature length of ~21-nucleotides that are processed from hairpin precursors by Dicer-like enzymes. MicroRNAs can negatively regulate gene expression by attenuating translation or by directing mRNA cleavage.Mature sequence: UCGAUAAACCUCUGCAUCCAG
AT5G08220	3	protein_coding	unknown protein
AT5G09445	1	protein_coding	unknown protein
AT5G09462	4	protein_coding	CPuORF42 (Conserved peptide upstream open reading frame 42)	Upstream open reading frames (uORFs) are small open reading frames found in the 5' UTR of a mature mRNA, and can potentially mediate translational regulation of the largest, or major, ORF (mORF). CPuORF42 represents a conserved upstream opening reading frame relative to major ORF AT5G09460.1
AT5G09711	1	protein_coding	unknown protein
AT5G09990	2	protein_coding	PROPEP5 (Elicitor peptide 5 precursor)		Identical to Elicitor peptide 5 precursor (PEP5) [Arabidopsis Thaliana] (GB:Q8LD63;GB:Q9FIA8)
AT5G10336	1	protein_coding	unknown protein
AT5G10504	1	protein_coding	unknown protein
AT5G10946	2	protein_coding	unknown protein
AT5G11027	1	protein_coding	unknown protein
AT5G11416	1	protein_coding	unknown protein
AT5G11425	1	protein_coding	unknown protein
AT5G12043	1	protein_coding	unknown protein
AT5G12236	1	protein_coding	unknown protein
AT5G12323	1	protein_coding	unknown protein
AT5G13181	1	protein_coding	unknown protein
AT5G13917	1	protein_coding	unknown protein
AT5G14011	1	protein_coding	unknown protein
AT5G14560	1	protein_coding	unknown protein
AT5G15008	1	protein_coding	unknown protein
AT5G15254	1	protein_coding	unknown protein
AT5G15360	7	protein_coding	unknown protein
AT5G15420	2	protein_coding	unknown protein
AT5G15560	2	protein_coding			similar to unknown protein [Arabidopsis thaliana] (TAIR:AT3G02125.1)
AT5G15853	1	protein_coding	unknown protein
AT5G16286	1	protein_coding	unknown protein
AT5G16567	1	protein_coding	unknown protein
AT5G17073	1	protein_coding	unknown protein
AT5G17130	3	protein_coding	cysteine-type peptidase		similar to cathepsin-related [Arabidopsis thaliana] (TAIR:AT5G17080.1); contains InterPro domain Peptidase C1A, papain; (InterPro:IPR013128)
AT5G17180	1	protein_coding	calcium ion binding		contains domain EF-hand (SSF47473)
AT5G17233	1	protein_coding	unknown protein
AT5G17262	1	protein_coding	unknown protein
AT5G17795	1	protein_coding	unknown protein
AT5G17847	1	protein_coding	unknown protein
AT5G17950	2	protein_coding	unknown protein
AT5G18748	1	protein_coding	unknown protein
AT5G19257	1	protein_coding	unknown protein
AT5G19729	1	protein_coding	unknown protein
AT5G20181	1	protein_coding	unknown protein
AT5G20447	1	protein_coding	unknown protein
AT5G20460	2	protein_coding	unknown protein
AT5G20736	1	protein_coding	unknown protein
AT5G21005	1	protein_coding	unknown protein
AT5G21020	1	protein_coding	unknown protein
AT5G21110	2	protein_coding	unknown protein
AT5G21125	1	protein_coding	unknown protein
AT5G22520	1	protein_coding			similar to unknown protein [Arabidopsis thaliana] (TAIR:AT5G22530.1)
AT5G22530	1	protein_coding			similar to unknown protein [Arabidopsis thaliana] (TAIR:AT5G22520.1)
AT5G22545	1	protein_coding			similar to unknown protein [Arabidopsis thaliana] (TAIR:AT5G22520.1)
AT5G22555	3	protein_coding	unknown protein
AT5G22608	2	protein_coding			similar to unknown protein [Arabidopsis thaliana] (TAIR:AT2G05185.1)
AT5G23027	1	protein_coding	unknown protein
AT5G23411	1	protein_coding	unknown protein
AT5G23460	1	protein_coding	unknown protein
AT5G23640	2	protein_coding	unknown protein
AT5G23908	1	protein_coding	unknown protein
AT5G23989	1	protein_coding	unknown protein
AT5G24250	2	protein_coding	unknown protein
AT5G24313	1	protein_coding	unknown protein
AT5G24480	2	protein_coding	beta-galactosidase		similar to beta-galactosidase [Arabidopsis thaliana] (TAIR:AT5G01080.1); contains InterPro domain Glycoside hydrolase, family 35; (InterPro:IPR001944)
AT5G24593	1	protein_coding	unknown protein
AT5G24879	1	protein_coding	unknown protein
AT5G25000	1	protein_coding	unknown protein
AT5G25102	1	protein_coding	unknown protein
AT5G25422	1	protein_coding	unknown protein
AT5G25750	2	protein_coding	unknown protein
AT5G25920	4	protein_coding			similar to ATP binding / aminoacyl-tRNA ligase/ aspartic-type endopeptidase/ nucleotide binding [Arabidopsis thaliana] (TAIR:AT3G29750.1)
AT5G26262	1	protein_coding	unknown protein
AT5G26622	1	protein_coding	beta-galactosidase		similar to beta-galactosidase [Arabidopsis thaliana] (TAIR:AT2G04378.2); similar to beta-galactosidase [Arabidopsis thaliana] (TAIR:AT2G04378.1); contains InterPro domain Glycoside hydrolase, family 35; (InterPro:IPR001944)
AT5G26622	1	protein_coding	beta-galactosidase		similar to beta-galactosidase [Arabidopsis thaliana] (TAIR:AT3G44070.1); contains InterPro domain Glycoside hydrolase, family 35; (InterPro:IPR001944)
AT5G26840	2	protein_coding	unknown protein
AT5G26848	1	protein_coding	unknown protein
AT5G26912	1	protein_coding	unknown protein
AT5G26970	1	protein_coding	unknown protein
AT5G27170	2	protein_coding	unknown protein
AT5G27247	1	protein_coding	unknown protein
AT5G27340	4	protein_coding	unknown protein
AT5G27606	4	protein_coding	unknown protein
AT5G27800	6	protein_coding	ATP binding / aminoacyl-tRNA ligase/ nucleotide binding		contains InterPro domain Aminoacyl-tRNA synthetase, class II (D, K and N); (InterPro:IPR004364)
AT5G27889	1	protein_coding	unknown protein
AT5G27890	5	protein_coding			similar to myosin heavy chain-related [Arabidopsis thaliana] (TAIR:AT2G15420.1)
AT5G27967	1	protein_coding	unknown protein
AT5G28052	1	protein_coding	unknown protein
AT5G28070	2	protein_coding	unknown protein
AT5G28090	2	protein_coding	unknown protein
AT5G28190	4	protein_coding	unknown protein
AT5G28295	2	protein_coding	unknown protein
AT5G28410	5	protein_coding	unknown protein
AT5G28463	3	protein_coding	unknown protein
AT5G28465	1	protein_coding	unknown protein
AT5G28491	1	protein_coding	unknown protein
AT5G28560	2	protein_coding	unknown protein
AT5G28620	2	protein_coding	protein kinase C-related
AT5G28642	1	protein_coding	unknown protein
AT5G28781	1	protein_coding	unknown protein
AT5G28800	2	protein_coding	unknown protein
AT5G28821	1	protein_coding	unknown protein
AT5G28919	1	protein_coding			similar to Expressed protein [Arabidopsis thaliana] (TAIR:AT3G01345.1)
AT5G28920	8	protein_coding	unknown protein
AT5G28931	1	protein_coding	unknown protein
AT5G29044	1	protein_coding	unknown protein
AT5G29070	6	protein_coding			similar to nucleic acid binding / zinc ion binding [Arabidopsis thaliana] (TAIR:AT4G06479.1)
AT5G29210	1	protein_coding	unknown protein
AT5G29231	1	protein_coding	unknown protein
AT5G29807	1	protein_coding	unknown protein
AT5G30341	4	protein_coding	unknown protein
AT5G30520	2	protein_coding	unknown protein
AT5G32597	1	protein_coding	unknown protein
AT5G33421	1	protein_coding	unknown protein
AT5G34829	1	protein_coding	unknown protein
AT5G34869	1	protein_coding	unknown protein
AT5G34870	6	protein_coding	zinc knuckle (CCHC-type) family protein		similar to unknown protein [Arabidopsis thaliana] (TAIR:AT3G31950.1); contains InterPro domain Zinc finger, CCHC-type; (InterPro:IPR001878)
AT5G35066	1	protein_coding			similar to unknown protein [Arabidopsis thaliana] (TAIR:AT1G48953.1)
AT5G35069	1	protein_coding	unknown protein
AT5G35195	1	protein_coding		Encodes a defensin-like (DEFL) family protein.
AT5G35230	7	protein_coding	unknown protein
AT5G35290	3	protein_coding	unknown protein
AT5G35300	3	protein_coding			contains InterPro domain Somatomedin B (InterPro:IPR001212)
AT5G35375	2	protein_coding	unknown protein
AT5G35470	1	protein_coding	unknown protein
AT5G35510	1	protein_coding	unknown protein
AT5G35526	1	protein_coding	unknown protein
AT5G35631	1	protein_coding	unknown protein
AT5G35688	1	protein_coding	unknown protein
AT5G35760	2	protein_coding	beta-galactosidase		similar to beta-galactosidase [Arabidopsis thaliana] (TAIR:AT5G01080.1); contains InterPro domain Glycoside hydrolase, family 35; (InterPro:IPR001944)
AT5G35890	1	protein_coding	beta-galactosidase		similar to beta-galactosidase [Arabidopsis thaliana] (TAIR:AT2G15025.1); contains InterPro domain Glycoside hydrolase, family 35; (InterPro:IPR001944)
AT5G36900	3	protein_coding	unknown protein
AT5G37211	1	protein_coding	unknown protein
AT5G37240	8	protein_coding	unknown protein
AT5G37351	1	protein_coding	unknown protein
AT5G37667	1	protein_coding	unknown protein
AT5G38314	1	protein_coding	unknown protein
AT5G39010	1	protein_coding			similar to unknown protein [Arabidopsis thaliana] (TAIR:AT2G39782.1)
AT5G39024	1	protein_coding	unknown protein
AT5G39140	2	protein_coding			similar to unknown protein [Arabidopsis thaliana] (TAIR:AT5G39200.1)
AT5G39170	2	protein_coding			similar to unknown protein [Arabidopsis thaliana] (TAIR:AT5G39140.1); similar to unknown protein [Arabidopsis thaliana] (TAIR:AT5G39200.1)
AT5G39493	1	protein_coding	unknown protein
AT5G39581	1	protein_coding	unknown protein
AT5G39645	2	protein_coding		Encodes a Defensin-like (DEFL) family protein	similar to unknown protein [Arabidopsis thaliana] (TAIR:AT4G14276.1)
AT5G40070	2	protein_coding			similar to AGL81/EMB3008 (EMBRYO DEFECTIVE 3008), transcription factor [Arabidopsis thaliana] (TAIR:AT5G39750.1); contains domain PTHR11945 (PTHR11945); contains domain PTHR11945:SF10 (PTHR11945:SF10)
AT5G40155	2	protein_coding		Encodes a defensin-like (DEFL) family protein.
AT5G40620	1	protein_coding	unknown protein
AT5G40847	1	protein_coding	unknown protein
AT5G40981	1	protein_coding	unknown protein
AT5G41071	1	protein_coding	unknown protein
AT5G41109	1	protein_coding	unknown protein
AT5G41401	1	protein_coding	unknown protein
AT5G41420	1	protein_coding	unknown protein
AT5G41614	1	protein_coding	unknown protein
AT5G41660	1	protein_coding			similar to unknown protein [Arabidopsis thaliana] (TAIR:AT3G44430.1)
AT5G41774	1	protein_coding	unknown protein
AT5G41908	1	protein_coding	unknown protein
AT5G42053	1	protein_coding	unknown protein
AT5G42203	1	protein_coding	unknown protein
AT5G42405	1	protein_coding	unknown protein
AT5G42504	1	protein_coding	unknown protein
AT5G42591	1	protein_coding	unknown protein
AT5G42825	1	protein_coding			contains domain Kazal-type serine protease inhibitors (SSF100895)
AT5G43211	1	protein_coding	unknown protein
AT5G43245	1	protein_coding	unknown protein
AT5G43401	2	protein_coding		Encodes a defensin-like (DEFL) family protein.	similar to endopeptidase inhibitor [Arabidopsis thaliana] (TAIR:AT3G45093.1)
AT5G43480	1	protein_coding	unknown protein
AT5G43513	2	protein_coding		Encodes a defensin-like (DEFL) family protein.	similar to unknown protein [Arabidopsis thaliana] (TAIR:AT5G43518.1); contains domain PROKAR_LIPOPROTEIN (PS51257)
AT5G43518	2	protein_coding		Encodes a defensin-like (DEFL) family protein.	similar to unknown protein [Arabidopsis thaliana] (TAIR:AT5G43510.2); contains domain PROKAR_LIPOPROTEIN (PS51257)
AT5G43525	2	protein_coding		Encodes a defensin-like (DEFL) family protein.	similar to unknown protein [Arabidopsis thaliana] (TAIR:AT5G43510.2); contains domain PROKAR_LIPOPROTEIN (PS51257)
AT5G43580	2	protein_coding	serine-type endopeptidase inhibitor
AT5G44065	1	protein_coding	unknown protein
AT5G44306	1	protein_coding	unknown protein
AT5G44568	2	protein_coding	unknown protein
AT5G44570	3	protein_coding	unknown protein
AT5G44894	1	protein_coding	unknown protein
AT5G44973	2	protein_coding		Encodes a defensin-like (DEFL) family protein.	contains domain PROKAR_LIPOPROTEIN (PS51257)
AT5G45095	1	protein_coding			similar to unknown protein [Arabidopsis thaliana] (TAIR:AT4G08593.1); contains domain Ribosomal protein S5 domain 2-like (SSF54211)
AT5G45469	1	protein_coding	unknown protein
AT5G45573	5	protein_coding	unknown protein
AT5G45973	1	protein_coding	unknown protein
AT5G46013	1	protein_coding	unknown protein
AT5G46300	5	protein_coding	unknown protein
AT5G46310	2	protein_coding	WRKY family transcription factor
AT5G46320	2	protein_coding			similar to AGL102, DNA binding / transcription factor [Arabidopsis thaliana] (TAIR:AT1G47760.1); contains domain PTHR11945:SF35 (PTHR11945:SF35); contains domain PTHR11945 (PTHR11945)
AT5G46417	1	protein_coding	unknown protein
AT5G47229	1	protein_coding	unknown protein
AT5G47306	1	protein_coding	unknown protein
AT5G47928	1	protein_coding	unknown protein
AT5G48200	4	protein_coding	unknown protein
AT5G48280	2	protein_coding	unknown protein
AT5G48595	2	protein_coding		Encodes a defensin-like (DEFL) family protein.	similar to unknown protein [Arabidopsis thaliana] (TAIR:AT5G48605.1); contains domain Scorpion toxin-like (SSF57095)
AT5G48860	2	protein_coding	unknown protein
AT5G49250	1	protein_coding	beta-galactosidase		similar to beta-galactosidase [Arabidopsis thaliana] (TAIR:AT4G29200.1); contains InterPro domain Glycoside hydrolase, family 35; (InterPro:IPR001944)
AT5G49260	2	protein_coding	unknown protein
AT5G49334	1	protein_coding	unknown protein
AT5G49440	1	protein_coding	unknown protein
AT5G49640	1	protein_coding	unknown protein
AT5G50012	4	protein_coding	CPuORF36 (Conserved peptide upstream open reading frame 36)	Upstream open reading frames (uORFs) are small open reading frames found in the 5' UTR of a mature mRNA, and can potentially mediate translational regulation of the largest, or major, ORF (mORF). CPuORF36 represents a conserved upstream opening reading frame relative to major ORF AT5G50010.1
AT5G50136	1	protein_coding	unknown protein
AT5G50361	1	protein_coding	unknown protein
AT5G50500	1	protein_coding	unknown protein
AT5G50540	3	protein_coding			similar to unknown protein [Arabidopsis thaliana] (TAIR:AT5G50645.1)
AT5G50562	1	protein_coding	unknown protein
AT5G50565	4	protein_coding			similar to unknown protein [Arabidopsis thaliana] (TAIR:AT5G50665.1)
AT5G50645	1	protein_coding			similar to unknown protein [Arabidopsis thaliana] (TAIR:AT5G50540.1)
AT5G50665	4	protein_coding			similar to unknown protein [Arabidopsis thaliana] (TAIR:AT5G50565.1)
AT5G50801	1	protein_coding	unknown protein
AT5G50880	1	protein_coding	unknown protein
AT5G50910	2	protein_coding	unknown protein
AT5G51090	4	protein_coding	unknown protein
AT5G51195	3	protein_coding			similar to unknown protein [Arabidopsis thaliana] (TAIR:AT2G13450.1)
AT5G51390	1	protein_coding	unknown protein
AT5G51451	2	protein_coding	unknown protein
AT5G51812	1	protein_coding	unknown protein
AT5G52080	1	protein_coding			similar to unknown protein [Arabidopsis thaliana] (TAIR:AT2G27540.1)
AT5G52130	5	protein_coding	unknown protein
AT5G52680	4	protein_coding	heavy-metal-associated domain-containing protein		similar to heavy-metal-associated domain-containing protein [Arabidopsis thaliana] (TAIR:AT5G52690.1); contains InterPro domain Heavy metal transport/detoxification protein; (InterPro:IPR006121)
AT5G52690	5	protein_coding	heavy-metal-associated domain-containing protein		similar to heavy-metal-associated domain-containing protein [Arabidopsis thaliana] (TAIR:AT5G52680.1); contains InterPro domain Heavy metal transport/detoxification protein; (InterPro:IPR006121)
AT5G52700	3	protein_coding	heavy-metal-associated domain-containing protein		similar to heavy-metal-associated domain-containing protein [Arabidopsis thaliana] (TAIR:AT5G52680.1); contains InterPro domain Heavy metal transport/detoxification protein; (InterPro:IPR006121)
AT5G52901	1	protein_coding	unknown protein
AT5G53144	1	protein_coding	unknown protein
AT5G53205	1	protein_coding	unknown protein
AT5G53410	1	protein_coding			similar to unknown protein [Arabidopsis thaliana] (TAIR:AT5G52080.1)
AT5G53451	1	protein_coding	unknown protein
AT5G54350	3	protein_coding			similar to zinc finger (C2H2 type) family protein-related [Arabidopsis thaliana] (TAIR:AT5G54360.1)
AT5G54531	1	protein_coding	unknown protein
AT5G55010	1	protein_coding	unknown protein
AT5G55056	1	protein_coding	unknown protein
AT5G55508	1	protein_coding	unknown protein
AT5G55893	5	protein_coding	unknown protein
AT5G56368	2	protein_coding		Encodes a defensin-like (DEFL) family protein.
AT5G56369	2	protein_coding		Encodes a defensin-like (DEFL) family protein.
AT5G56865	1	protein_coding	unknown protein
AT5G57181	1	protein_coding	unknown protein
AT5G57310	2	protein_coding	unknown protein
AT5G57391	1	protein_coding	unknown protein
AT5G57400	1	protein_coding	unknown protein
AT5G57535	1	protein_coding	unknown protein
AT5G57567	2	protein_coding	unknown protein
AT5G57650	2	protein_coding	eukaryotic translation initiation factor-related
AT5G57730	1	protein_coding	unknown protein
AT5G57747	1	protein_coding	unknown protein
AT5G58790	4	protein_coding	unknown protein
AT5G60240	2	protein_coding	unknown protein
AT5G60260	4	protein_coding	unknown protein
AT5G60290	4	protein_coding	unknown protein
AT5G60350	2	protein_coding	unknown protein
AT5G60805	2	protein_coding		Encodes a defensin-like (DEFL) family protein.	contains domain PROKAR_LIPOPROTEIN (PS51257)
AT5G61997	1	protein_coding	unknown protein
AT5G62576	1	protein_coding	unknown protein
AT5G62998	1	protein_coding	unknown protein
AT5G63168	1	protein_coding	unknown protein
AT5G63340	4	protein_coding	unknown protein
AT5G63634	1	protein_coding	unknown protein
AT5G63952	1	protein_coding	unknown protein
AT5G64342	4	protein_coding	CPuORF39 (Conserved peptide upstream open reading frame 39)	Upstream open reading frames (uORFs) are small open reading frames found in the 5' UTR of a mature mRNA, and can potentially mediate translational regulation of the largest, or major, ORF (mORF). CPuORF39 represents a conserved upstream opening reading frame relative to major ORF AT5G64340.1
AT5G64343	4	protein_coding	CPuORF38 (Conserved peptide upstream open reading frame 38)	Upstream open reading frames (uORFs) are small open reading frames found in the 5' UTR of a mature mRNA, and can potentially mediate translational regulation of the largest, or major, ORF (mORF). CPuORF38 represents a conserved upstream opening reading frame relative to major ORF AT5G64340.1
AT5G64395	1	protein_coding	unknown protein
AT5G64401	1	protein_coding	unknown protein
AT5G64541	1	protein_coding	unknown protein
AT5G65166	1	protein_coding	unknown protein
AT5G65533	1	protein_coding	unknown protein
AT5G65580	1	protein_coding	unknown protein
AT5G65609	1	protein_coding			similar to unknown protein [Arabidopsis thaliana] (TAIR:AT5G67245.1)
AT5G66052	1	protein_coding	unknown protein
AT5G66053	1	protein_coding	unknown protein
AT5G66211	1	protein_coding	unknown protein
AT5G66340	3	protein_coding	unknown protein
AT5G66607	1	protein_coding	unknown protein
AT5G66658	1	protein_coding	unknown protein
AT5G67245	1	protein_coding			similar to unknown protein [Arabidopsis thaliana] (TAIR:AT5G65609.1)
