# Supplementary material for: Comparative analyses reveal distinct sets of lineage-specific genes within Arabidopsis thaliana
Source: BMC Evol Biol. 2010 Feb 12;10:41. doi: 10.1186/1471-2148-10-41 (PMC2829037; doi:10.1186/1471-2148-10-41)
Supplement: Additional file 2 — List of ALSG genes. The gene accession, number of exons (calculated from the representative gene model), and putative function from the TAIR8 release of all the ALSG genes are provided. [file 1471-2148-10-41-S2.TXT]

Accession Num_of_exons Type TAIR8_short_description TAIR8_curator_summary_description
AT1G02350	4	protein_coding	protoporphyrinogen oxidase-related
AT1G02770	6	protein_coding			similar to unknown protein [Arabidopsis thaliana] (TAIR:AT1G19060.1); contains InterPro domain Protein of unknown function DUF626, Arabidopsis thaliana (InterPro:IPR006462)
AT1G02965	6	protein_coding			similar to unknown protein [Arabidopsis thaliana] (TAIR:AT1G02960.3); similar to unknown protein [Arabidopsis thaliana] (TAIR:AT1G02960.1); similar to unknown protein [Arabidopsis thaliana] (TAIR:AT1G02960.2)
AT1G04445	1	protein_coding	zinc finger (C2H2 type) family protein		contains InterPro domain Zinc finger, C2H2-like; (InterPro:IPR015880); contains InterPro domain Zinc finger, C2H2-type; (InterPro:IPR007087)
AT1G04778	2	protein_coding	unknown protein
AT1G05040	4	protein_coding			contains InterPro domain UBA-like (InterPro:IPR009060)
AT1G05550	5	protein_coding			similar to unknown protein [Arabidopsis thaliana] (TAIR:AT1G05540.1); contains InterPro domain Protein of unknown function DUF295 (InterPro:IPR005174)
AT1G06135	1	protein_coding			similar to unknown protein [Arabidopsis thaliana] (TAIR:AT2G31345.1)
AT1G06540	2	protein_coding			similar to unknown protein [Arabidopsis thaliana] (TAIR:AT2G30930.1)
AT1G06810	3	protein_coding			similar to unknown protein [Arabidopsis thaliana] (TAIR:AT4G20480.1); contains InterPro domain Protein of unknown function DUF537 (InterPro:IPR007491)
AT1G07680	3	protein_coding			similar to unknown protein [Arabidopsis thaliana] (TAIR:AT5G23903.1)
AT1G07690	4	protein_coding			similar to unknown protein [Arabidopsis thaliana] (TAIR:AT1G54950.1)
AT1G08005	1	protein_coding			similar to SIT4 phosphatase-associated family protein [Arabidopsis thaliana] (TAIR:AT1G07990.1)
AT1G08695	2	protein_coding	SCRL3 (SCR-Like 3)	Encodes a member of a family of small, secreted, cysteine rich proteins with sequence similarity to SCR (S locus cysteine-rich protein).	Identical to Uncharacterized protein SCRL3 precursor (SCRL3) [Arabidopsis Thaliana] (GB:P82622); similar to SCRL1 (SCR-Like 1) [Arabidopsis thaliana] (TAIR:AT4G10457.1); similar to S locus cysteine-rich-like protein b precursor (GB:Q9AVE2); contains InterPro domain Plant self-incompatibility response; (InterPro:IPR010682)
AT1G08985	1	protein_coding	DNA binding		similar to unknown protein [Arabidopsis thaliana] (TAIR:AT2G21920.1); contains InterPro domain Transcriptional factor B3; (InterPro:IPR003340)
AT1G09245	1	protein_coding			similar to unknown protein [Arabidopsis thaliana] (TAIR:AT1G51250.1); contains InterPro domain Plant self-incompatibility S1 (InterPro:IPR010264)
AT1G10100	4	protein_coding	unknown protein
AT1G10717	2	protein_coding		Encodes a Maternally expressed gene (MEG) family protein	similar to unknown protein [Arabidopsis thaliana] (TAIR:AT1G27135.1)
AT1G10745	2	protein_coding		Encodes a Maternally expressed gene (MEG) family protein	similar to unknown protein [Arabidopsis thaliana] (TAIR:AT1G10747.1)
AT1G10747	2	protein_coding		Encodes a Maternally expressed gene (MEG) family protein	similar to unknown protein [Arabidopsis thaliana] (TAIR:AT1G10717.1)
AT1G11470	3	protein_coding			similar to pentatricopeptide (PPR) repeat-containing protein [Arabidopsis thaliana] (TAIR:AT1G02370.1)
AT1G12180	2	protein_coding			similar to heat shock protein-related [Arabidopsis thaliana] (TAIR:AT5G47600.1); contains InterPro domain HSP20-like chaperone (InterPro:IPR008978)
AT1G12451	1	protein_coding	unknown protein
AT1G12490	2	protein_coding	F-box family protein-related		similar to F-box family protein [Arabidopsis thaliana] (TAIR:AT1G09650.1); similar to predicted F-box and bHLH containing protein [Overexpression vector pFC12860OE] (GB:ABK41847.1); contains InterPro domain F-box associated type 1 (InterPro:IPR006527)
AT1G13605	2	protein_coding	methyltransferase	Encodes a defensin-like (DEFL) family protein.
AT1G13607	2	protein_coding		Encodes a defensin-like (DEFL) family protein.
AT1G13608	2	protein_coding		Encodes a defensin-like (DEFL) family protein.	similar to unknown protein [Arabidopsis thaliana] (TAIR:AT1G13609.1)
AT1G13609	2	protein_coding		Encodes a defensin-like (DEFL) family protein.
AT1G13620	3	protein_coding			similar to unknown protein [Arabidopsis thaliana] (TAIR:AT2G04025.1)
AT1G14688	5	protein_coding			contains domain UNCHARACTERIZED RING ZINC FINGER-CONTAINING PROTEIN (PTHR12183)
AT1G14755	2	protein_coding		Encodes a defensin-like (DEFL) family protein.
AT1G15757	2	protein_coding		Encodes a defensin-like (DEFL) family protein.	similar to unknown protein [Arabidopsis thaliana] (TAIR:AT5G59105.1); contains InterPro domain Molecular chaperone, heat shock protein, Hsp40, DnaJ (InterPro:IPR015609)
AT1G17090	1	protein_coding	unknown protein
AT1G19060	6	protein_coding			similar to unknown protein [Arabidopsis thaliana] (TAIR:AT1G02770.1); contains InterPro domain Protein of unknown function DUF626, Arabidopsis thaliana (InterPro:IPR006462)
AT1G19500	2	protein_coding			similar to unknown protein [Arabidopsis thaliana] (TAIR:AT2G35765.1)
AT1G19960	1	protein_coding			similar to transmembrane receptor [Arabidopsis thaliana] (TAIR:AT2G32140.1)
AT1G20240	2	protein_coding	metal ion binding		similar to F-box family protein [Arabidopsis thaliana] (TAIR:AT1G20940.1); contains InterPro domain Heavy metal transport/detoxification protein; (InterPro:IPR006121); contains InterPro domain Galactose oxidase/kelch, beta-propeller (InterPro:IPR011043)
AT1G20360	1	protein_coding	F-box protein-related		Identical to F-box protein At1g20360 [Arabidopsis Thaliana] (GB:Q84JN6;GB:Q9LN28); similar to F-box family protein [Arabidopsis thaliana] (TAIR:AT1G20940.1); contains InterPro domain Cyclin-like F-box (InterPro:IPR001810)
AT1G20400	8	protein_coding	myosin heavy chain-related		similar to myosin heavy chain-related [Arabidopsis thaliana] (TAIR:AT2G15420.1); similar to hypothetical protein 26.t00052 [Brassica oleracea] (GB:ABD65035.1); contains InterPro domain Protein of unknown function DUF1204 (InterPro:IPR009596)
AT1G20690	1	protein_coding			similar to F-box family protein [Arabidopsis thaliana] (TAIR:AT1G20940.1); contains domain UNCHARACTERIZED (PTHR13711:SF8); contains domain SWI/SNF-RELATED CHROMATIN BINDING PROTEIN (PTHR13711)
AT1G20795	1	protein_coding	F-box family protein		Identical to Putative F-box protein At1g20795 [Arabidopsis Thaliana] (GB:Q9LM74); similar to F-box family protein [Arabidopsis thaliana] (TAIR:AT1G20790.1); similar to F-box protein interaction domain containing protein [Solanum demissum] (GB:AAU90336.1); contains InterPro domain Cyclin-like F-box (InterPro:IPR001810); contains InterPro domain F-box associated type 1 (InterPro:IPR006527)
AT1G20940	1	protein_coding	F-box family protein		Identical to Putative F-box/Kelch-repeat protein At1g20940 [Arabidopsis Thaliana] (GB:Q9SYP3); similar to metal ion binding [Arabidopsis thaliana] (TAIR:AT1G20240.1); contains InterPro domain Cyclin-like F-box (InterPro:IPR001810); contains InterPro domain F-box associated type 1 (InterPro:IPR006527)
AT1G21323	3	protein_coding	unknown protein
AT1G21327	1	protein_coding	unknown protein
AT1G21395	1	protein_coding			similar to unknown protein [Arabidopsis thaliana] (TAIR:AT2G26865.1)
AT1G21520	1	protein_coding	unknown protein
AT1G21528	1	protein_coding	unknown protein
AT1G21835	1	protein_coding		Encodes a Plant thionin family protein	similar to unknown protein [Arabidopsis thaliana] (TAIR:AT1G34800.1); similar to unknown protein [Arabidopsis thaliana] (TAIR:AT1G34805.1); similar to unknown protein [Arabidopsis thaliana] (TAIR:AT1G34792.1)
AT1G21864	1	protein_coding		Encodes a Plant thionin family protein	similar to unknown protein [Arabidopsis thaliana] (TAIR:AT1G21866.1)
AT1G21866	1	protein_coding		Encodes a Plant thionin family protein	similar to unknown protein [Arabidopsis thaliana] (TAIR:AT1G21864.1)
AT1G21925	1	protein_coding		Encodes a Plant thionin family protein	similar to unknown protein [Arabidopsis thaliana] (TAIR:AT1G21928.1)
AT1G21928	1	protein_coding		Encodes a Plant thionin family protein	similar to unknown protein [Arabidopsis thaliana] (TAIR:AT1G21925.1)
AT1G21940	2	protein_coding			similar to unknown protein [Arabidopsis thaliana] (TAIR:AT1G21950.1)
AT1G22065	1	protein_coding	unknown protein
AT1G22080	8	protein_coding			similar to binding [Arabidopsis thaliana] (TAIR:AT3G19515.2); contains domain APOPTOSIS INHIBITOR 5-RELATED (PTHR12758); contains domain APOPTOSIS INHIBITOR 5-RELATED (PTHR12758:SF12); contains domain Cysteine proteinases (SSF54001)
AT1G22090	6	protein_coding	EMB2204 (EMBRYO DEFECTIVE 2204)		similar to unknown protein [Arabidopsis thaliana] (TAIR:AT1G02770.1); contains InterPro domain Protein of unknown function DUF626, Arabidopsis thaliana (InterPro:IPR006462)
AT1G22885	2	protein_coding	unknown protein
AT1G22890	2	protein_coding	unknown protein
AT1G23147	1	protein_coding	RALFL3 (RALF-LIKE 3)	Rapid alkalinization factor (RALF) family protein. Member of a diversely expressed predicted peptide family showing sequence similarity to tobacco Rapid Alkalinization Factor (RALF), and is believed to play an essential role in the physiology of Arabidopsis. Consists of a single exon and is characterized by a conserved C-terminal motif and N-terminal signal peptide.	similar to RALFL2 (RALF-LIKE 2) [Arabidopsis thaliana] (TAIR:AT1G23145.1); contains InterPro domain Rapid ALkalinization Factor (InterPro:IPR008801)
AT1G23680	3	protein_coding			contains InterPro domain Protein of unknown function DUF220 (InterPro:IPR003863)
AT1G23950	6	protein_coding			similar to unknown protein [Arabidopsis thaliana] (TAIR:AT1G23970.1); contains InterPro domain Protein of unknown function DUF626, Arabidopsis thaliana (InterPro:IPR006462)
AT1G23950	6	protein_coding			similar to unknown protein [Arabidopsis thaliana] (TAIR:AT1G23970.2); contains InterPro domain Protein of unknown function DUF626, Arabidopsis thaliana (InterPro:IPR006462)
AT1G23960	7	protein_coding			similar to unknown protein [Arabidopsis thaliana] (TAIR:AT1G23970.1); contains InterPro domain Protein of unknown function DUF626, Arabidopsis thaliana (InterPro:IPR006462)
AT1G23970	6	protein_coding			similar to unknown protein [Arabidopsis thaliana] (TAIR:AT1G23950.2); contains InterPro domain Protein of unknown function DUF626, Arabidopsis thaliana (InterPro:IPR006462)
AT1G23970	6	protein_coding			similar to unknown protein [Arabidopsis thaliana] (TAIR:AT1G23950.3); contains InterPro domain Protein of unknown function DUF626, Arabidopsis thaliana (InterPro:IPR006462)
AT1G24062	2	protein_coding		Encodes a defensin-like (DEFL) family protein.	similar to unknown protein [Arabidopsis thaliana] (TAIR:AT5G54220.1)
AT1G24145	2	protein_coding	unknown protein
AT1G24147	2	protein_coding	unknown protein
AT1G24388	3	protein_coding			similar to unknown protein [Arabidopsis thaliana] (TAIR:AT4G17700.1)
AT1G24575	1	protein_coding	unknown protein
AT1G24822	4	protein_coding			similar to unknown protein [Arabidopsis thaliana] (TAIR:AT1G25097.1)
AT1G24996	2	protein_coding			similar to unknown protein [Arabidopsis thaliana] (TAIR:AT1G25097.1); similar to unknown protein [Arabidopsis thaliana] (TAIR:AT1G24822.1)
AT1G25097	4	protein_coding			similar to unknown protein [Arabidopsis thaliana] (TAIR:AT1G24822.1)
AT1G26710	1	protein_coding			similar to unknown protein [Arabidopsis thaliana] (TAIR:AT1G26720.1)
AT1G26720	1	protein_coding			similar to unknown protein [Arabidopsis thaliana] (TAIR:AT1G26710.1)
AT1G26762	1	protein_coding			similar to unknown protein [Arabidopsis thaliana] (TAIR:AT5G26270.1)
AT1G27135	2	protein_coding		Encodes a Maternally expressed gene (MEG) family protein	similar to unknown protein [Arabidopsis thaliana] (TAIR:AT1G10717.1)
AT1G27490	3	protein_coding			similar to F-box family protein [Arabidopsis thaliana] (TAIR:AT3G23260.1); contains InterPro domain F-box associated type 1 (InterPro:IPR006527)
AT1G27860	6	protein_coding	ATP binding / aminoacyl-tRNA ligase		similar to unknown protein [Arabidopsis thaliana] (TAIR:AT1G28500.1); contains InterPro domain Protein of unknown function DUF626, Arabidopsis thaliana (InterPro:IPR006462)
AT1G28335	2	protein_coding	LCR31 (Low-molecular-weight cysteine-rich 31)	Encodes a member of a family of small,secreted, cysteine rich protein with sequence similarity to the PCP (pollen coat protein) gene family.	Identical to Putative low-molecular-weight cysteine-rich protein LCR31 precursor (LCR31) [Arabidopsis Thaliana] (GB:P82746); contains InterPro domain S locus-related glycoprotein 1 binding pollen coat (InterPro:IPR010851)
AT1G28375	1	protein_coding	unknown protein
AT1G28500	6	protein_coding	ATP binding / aminoacyl-tRNA ligase		similar to unknown protein [Arabidopsis thaliana] (TAIR:AT1G27860.1); contains InterPro domain Protein of unknown function DUF626, Arabidopsis thaliana (InterPro:IPR006462)
AT1G28815	2	protein_coding	unknown protein
AT1G29010	5	protein_coding			similar to unknown protein [Arabidopsis thaliana] (TAIR:AT2G34010.1)
AT1G29179	1	protein_coding			similar to DC1 domain-containing protein [Arabidopsis thaliana] (TAIR:AT1G44020.1)
AT1G29610	2	protein_coding			similar to zinc finger protein-related [Arabidopsis thaliana] (TAIR:AT1G29570.1)
AT1G29952	5	protein_coding	CPuORF34 (Conserved peptide upstream open reading frame 34)	Upstream open reading frames (uORFs) are small open reading frames found in the 5' UTR of a mature mRNA, and can potentially mediate translational regulation of the largest, or major, ORF (mORF). CPuORF34 represents a conserved upstream opening reading frame relative to major ORF AT1G29950.2
AT1G30250	1	protein_coding	unknown protein
AT1G30972	1	protein_coding		Encodes a Plant thionin family protein	similar to unknown protein [Arabidopsis thaliana] (TAIR:AT1G30974.1)
AT1G30972	1	protein_coding		Encodes a Plant thionin family protein	similar to unknown protein [Arabidopsis thaliana] (TAIR:AT1G30974.2)
AT1G30974	1	protein_coding		Encodes a Plant thionin family protein	similar to unknown protein [Arabidopsis thaliana] (TAIR:AT1G30972.1)
AT1G30974	1	protein_coding		Encodes a Plant thionin family protein	similar to unknown protein [Arabidopsis thaliana] (TAIR:AT1G30972.2)
AT1G31163	3	protein_coding	F-box family protein-related		similar to F-box family protein [Arabidopsis thaliana] (TAIR:AT1G30930.1); contains InterPro domain F-box associated type 3 (InterPro:IPR013187)
AT1G31510	3	protein_coding	F-box family protein-related		similar to F-box family protein [Arabidopsis thaliana] (TAIR:AT1G11620.1); contains InterPro domain F-box associated type 1 (InterPro:IPR006527)
AT1G31580	2	protein_coding	ECS1	Encodes cell wall protein. ECS1 is not a Xcc750 resistance gene, but the genetic data indicate that ECS1 is linked to a locus influencing resistance to Xcc750.
AT1G31620	4	protein_coding	unknown protein
AT1G31835	1	protein_coding	unknown protein
AT1G32010	3	protein_coding	myosin heavy chain-related		similar to myosin heavy chain-related [Arabidopsis thaliana] (TAIR:AT5G38190.1)
AT1G32763	2	protein_coding		Encodes a defensin-like (DEFL) family protein.	similar to unknown protein [Arabidopsis thaliana] (TAIR:AT3G04545.1); contains domain PD694200 (PD694200); contains domain PD864278 (PD864278)
AT1G33070	3	protein_coding	sequence-specific DNA binding / transcription factor		similar to AGL86, DNA binding / transcription factor [Arabidopsis thaliana] (TAIR:AT1G31630.1); similar to putative MADS-box transcription factor [Arabidopsis lyrata] (GB:AAO42467.1); contains InterPro domain Transcription factor, MADS-box; (InterPro:IPR002100)
AT1G33860	3	protein_coding	unknown protein
AT1G34047	2	protein_coding		Encodes a defensin-like (DEFL) family protein.	similar to unknown protein [Arabidopsis thaliana] (TAIR:AT3G59930.1)
AT1G34280	1	protein_coding	unknown protein
AT1G34440	5	protein_coding			similar to unknown protein [Arabidopsis thaliana] (TAIR:AT4G05095.1)
AT1G34560	3	protein_coding			similar to unknown protein [Arabidopsis thaliana] (TAIR:AT3G27900.1); contains InterPro domain Protein of unknown function DUF1184 (InterPro:IPR009568)
AT1G34792	1	protein_coding		Encodes a Plant thionin family protein	similar to unknown protein [Arabidopsis thaliana] (TAIR:AT1G34825.1); similar to unknown protein [Arabidopsis thaliana] (TAIR:AT1G34800.1); similar to unknown protein [Arabidopsis thaliana] (TAIR:AT1G34805.1)
AT1G34795	1	protein_coding		Encodes a Plant thionin family protein	similar to unknown protein [Arabidopsis thaliana] (TAIR:AT1G34810.1); similar to unknown protein [Arabidopsis thaliana] (TAIR:AT1G34830.1); similar to unknown protein [Arabidopsis thaliana] (TAIR:AT1G34815.1)
AT1G34800	1	protein_coding		Encodes a Plant thionin family protein	similar to unknown protein [Arabidopsis thaliana] (TAIR:AT1G34825.1); similar to unknown protein [Arabidopsis thaliana] (TAIR:AT1G34820.1); similar to unknown protein [Arabidopsis thaliana] (TAIR:AT1G34805.1)
AT1G34805	1	protein_coding		Encodes a Plant thionin family protein	similar to unknown protein [Arabidopsis thaliana] (TAIR:AT1G34825.1); similar to unknown protein [Arabidopsis thaliana] (TAIR:AT1G34820.1); similar to unknown protein [Arabidopsis thaliana] (TAIR:AT1G34800.1)
AT1G34810	1	protein_coding		Encodes a Plant thionin family protein	similar to unknown protein [Arabidopsis thaliana] (TAIR:AT1G34795.1); similar to unknown protein [Arabidopsis thaliana] (TAIR:AT1G34830.1); similar to unknown protein [Arabidopsis thaliana] (TAIR:AT1G34815.1)
AT1G34815	1	protein_coding		Encodes a Plant thionin family protein	similar to unknown protein [Arabidopsis thaliana] (TAIR:AT1G34795.1); similar to unknown protein [Arabidopsis thaliana] (TAIR:AT1G34810.1); similar to unknown protein [Arabidopsis thaliana] (TAIR:AT1G34830.1)
AT1G34820	1	protein_coding		Encodes a Plant thionin family protein	similar to unknown protein [Arabidopsis thaliana] (TAIR:AT1G34825.1); similar to unknown protein [Arabidopsis thaliana] (TAIR:AT1G34800.1); similar to unknown protein [Arabidopsis thaliana] (TAIR:AT1G34805.1)
AT1G34825	1	protein_coding		Encodes a Plant thionin family protein	similar to unknown protein [Arabidopsis thaliana] (TAIR:AT1G34820.1); similar to unknown protein [Arabidopsis thaliana] (TAIR:AT1G34800.1); similar to unknown protein [Arabidopsis thaliana] (TAIR:AT1G34805.1)
AT1G34830	1	protein_coding		Encodes a Plant thionin family protein	similar to unknown protein [Arabidopsis thaliana] (TAIR:AT1G34795.1); similar to unknown protein [Arabidopsis thaliana] (TAIR:AT1G34810.1); similar to unknown protein [Arabidopsis thaliana] (TAIR:AT1G34815.1)
AT1G34840	1	protein_coding		Encodes a Plant thionin family protein	similar to unknown protein [Arabidopsis thaliana] (TAIR:AT1G34850.1)
AT1G34850	1	protein_coding		Encodes a Plant thionin family protein	similar to unknown protein [Arabidopsis thaliana] (TAIR:AT1G34840.1)
AT1G34860	1	protein_coding		Encodes a Plant thionin family protein	similar to unknown protein [Arabidopsis thaliana] (TAIR:AT1G34825.1); similar to unknown protein [Arabidopsis thaliana] (TAIR:AT1G34800.1); similar to unknown protein [Arabidopsis thaliana] (TAIR:AT1G34805.1)
AT1G34910	2	protein_coding			similar to unknown protein [Arabidopsis thaliana] (TAIR:AT1G35040.1)
AT1G34930	1	protein_coding		Encodes a Plant thionin family protein	similar to unknown protein [Arabidopsis thaliana] (TAIR:AT1G34825.1); similar to unknown protein [Arabidopsis thaliana] (TAIR:AT1G34800.1); similar to unknown protein [Arabidopsis thaliana] (TAIR:AT1G34805.1)
AT1G35035	1	protein_coding		Encodes a Plant thionin family protein	similar to unknown protein [Arabidopsis thaliana] (TAIR:AT1G34860.1)
AT1G35040	2	protein_coding			similar to unknown protein [Arabidopsis thaliana] (TAIR:AT1G34910.1)
AT1G35365	3	protein_coding			similar to unknown protein [Arabidopsis thaliana] (TAIR:AT3G27900.1); contains InterPro domain Protein of unknown function DUF1184 (InterPro:IPR009568)
AT1G35400	3	protein_coding			similar to unknown protein [Arabidopsis thaliana] (TAIR:AT1G35410.1); contains InterPro domain Protein of unknown function DUF1184 (InterPro:IPR009568); contains InterPro domain Uncharacterised conserved protein UCP031143 (InterPro:IPR016970)
AT1G35410	3	protein_coding			similar to unknown protein [Arabidopsis thaliana] (TAIR:AT1G35400.1); contains InterPro domain Protein of unknown function DUF1184 (InterPro:IPR009568); contains InterPro domain Uncharacterised conserved protein UCP031143 (InterPro:IPR016970)
AT1G35435	2	protein_coding		Encodes a defensin-like (DEFL) family protein.	contains domain PROKAR_LIPOPROTEIN (PS51257)
AT1G35467	1	protein_coding	RALFL5 (RALF-LIKE 5)	Rapid alkalinization factor (RALF) family protein. Member of a diversely expressed predicted peptide family showing sequence similarity to tobacco Rapid Alkalinization Factor (RALF), and is believed to play an essential role in the physiology of Arabidopsis. Consists of a single exon and is characterized by a conserved C-terminal motif and N-terminal signal peptide.	similar to RALFL29 (RALF-LIKE 29) [Arabidopsis thaliana] (TAIR:AT4G11653.1); contains InterPro domain Rapid ALkalinization Factor (InterPro:IPR008801)
AT1G35537	2	protein_coding		Encodes a defensin-like (DEFL) family protein.	contains InterPro domain Knottin; (InterPro:IPR003614)
AT1G35820	4	protein_coding			similar to unknown protein [Arabidopsis thaliana] (TAIR:AT3G30520.1)
AT1G35890	2	protein_coding	DNA binding		contains InterPro domain No apical meristem (NAM) protein; (InterPro:IPR003441)
AT1G36030	1	protein_coding	F-box family protein		similar to F-box family protein [Arabidopsis thaliana] (TAIR:AT3G30430.1)
AT1G36100	1	protein_coding	myosin heavy chain-related		similar to myosin heavy chain-related [Arabidopsis thaliana] (TAIR:AT5G32590.1); similar to hypothetical protein 26.t00052 [Brassica oleracea] (GB:ABD65035.1)
AT1G36622	2	protein_coding			similar to unknown protein [Arabidopsis thaliana] (TAIR:AT1G36640.1)
AT1G36640	2	protein_coding			similar to unknown protein [Arabidopsis thaliana] (TAIR:AT1G36622.1)
AT1G36960	2	protein_coding			similar to unknown protein [Arabidopsis thaliana] (TAIR:AT5G25600.1)
AT1G36970	6	protein_coding			similar to unknown protein [Arabidopsis thaliana] (TAIR:AT1G31150.1); contains InterPro domain Region of unknown function DUF1985 (InterPro:IPR015410)
AT1G42190	1	protein_coding			contains domain PTHR10178 (PTHR10178); contains domain PTHR10178:SF12 (PTHR10178:SF12)
AT1G43171	1	protein_coding			similar to unknown protein [Arabidopsis thaliana] (TAIR:AT1G50220.1)
AT1G43415	2	protein_coding	unknown protein
AT1G43720	2	protein_coding			similar to unknown protein [Arabidopsis thaliana] (TAIR:AT3G42870.1)
AT1G44890	6	protein_coding	unknown protein
AT1G45403	2	protein_coding	membrane protein		similar to unknown protein [Arabidopsis thaliana] (TAIR:AT5G38080.1)
AT1G47280	2	protein_coding	unknown protein
AT1G47317	2	protein_coding		Encodes a defensin-like (DEFL) family protein.	similar to unknown protein [Arabidopsis thaliana] (TAIR:AT2G25185.1); contains domain Scorpion toxin-like (SSF57095)
AT1G47395	1	protein_coding	unknown protein
AT1G47400	1	protein_coding			similar to unknown protein [Arabidopsis thaliana] (TAIR:AT1G47395.1)
AT1G47813	2	protein_coding			similar to unknown protein [Arabidopsis thaliana] (TAIR:AT1G47820.1); similar to unknown protein [Arabidopsis thaliana] (TAIR:AT1G47820.2)
AT1G48070	2	protein_coding			contains InterPro domain Thioredoxin family (InterPro:IPR015467); contains InterPro domain Thioredoxin-like fold (InterPro:IPR012336); contains InterPro domain Thioredoxin fold (InterPro:IPR012335)
AT1G48070	2	protein_coding	unknown protein
AT1G48180	4	protein_coding			similar to unknown protein [Arabidopsis thaliana] (TAIR:AT1G51670.1)
AT1G48190	4	protein_coding			similar to kelch repeat-containing F-box family protein [Arabidopsis thaliana] (TAIR:AT4G39590.1); contains InterPro domain Kelch-type beta propeller (InterPro:IPR015915); contains InterPro domain Kelch repeat type 2 (InterPro:IPR011498); contains InterPro domain Galactose oxidase/kelch, beta-propeller (InterPro:IPR011043)
AT1G48598	12	protein_coding	CPuORF31 (Conserved peptide upstream open reading frame 31)	Upstream open reading frames (uORFs) are small open reading frames found in the 5' UTR of a mature mRNA, and can potentially mediate translational regulation of the largest, or major, ORF (mORF). CPuORF31 represents a conserved upstream opening reading frame relative to major ORF AT1G48600.1
AT1G49150	1	protein_coding	unknown protein
AT1G49435	2	protein_coding	LCR16 (Low-molecular-weight cysteine-rich 16)	Encodes a member of a family of small,secreted, cysteine rich protein with sequence similarity to the PCP (pollen coat protein) gene family.	Identical to Putative low-molecular-weight cysteine-rich protein LCR16 precursor (LCR16) [Arabidopsis Thaliana] (GB:P82731); similar to LCR30 (Low-molecular-weight cysteine-rich 30) [Arabidopsis thaliana] (TAIR:AT3G43505.1); contains InterPro domain S locus-related glycoprotein 1 binding pollen coat (InterPro:IPR010851)
AT1G49500	1	protein_coding			similar to unknown protein [Arabidopsis thaliana] (TAIR:AT3G19030.1)
AT1G49700	6	protein_coding			similar to unknown protein [Arabidopsis thaliana] (TAIR:AT4G07675.1)
AT1G49715	2	protein_coding		Encodes a defensin-like (DEFL) family protein.	Identical to Putative low-molecular-weight cysteine-rich protein LCR65 precursor (LCR65) [Arabidopsis Thaliana] (GB:P82779); similar to LCR65 (Low-molecular-weight cysteine-rich 65) [Arabidopsis thaliana] (TAIR:AT1G73607.1)
AT1G50080	1	protein_coding			similar to unknown protein [Arabidopsis thaliana] (TAIR:AT1G60720.1); similar to putative AP endonuclease/reverse transcriptase [Brassica napus] (GB:AAM82604.1)
AT1G50160	1	protein_coding			similar to nucleic acid binding [Arabidopsis thaliana] (TAIR:AT2G04420.1)
AT1G50220	3	protein_coding			similar to unknown protein [Arabidopsis thaliana] (TAIR:AT1G43171.1)
AT1G50530	3	protein_coding			similar to C2 domain-containing protein [Arabidopsis thaliana] (TAIR:AT1G50570.2); similar to C2 domain-containing protein [Arabidopsis thaliana] (TAIR:AT1G50570.1)
AT1G50780	4	protein_coding	electron carrier/ iron-sulfur cluster binding		similar to MADS-box protein (AGL74 ) [Arabidopsis thaliana] (TAIR:AT1G48150.1); contains InterPro domain 2Fe-2S ferredoxin, iron-sulphur binding site; (InterPro:IPR006058); contains InterPro domain Beta-grasp fold, ferredoxin-type (InterPro:IPR012675); contains InterPro domain Ferredoxin; (InterPro:IPR001041)
AT1G51230	1	protein_coding			similar to unknown protein [Arabidopsis thaliana] (TAIR:AT1G51240.1); contains InterPro domain Plant self-incompatibility S1 (InterPro:IPR010264)
AT1G51240	1	protein_coding			similar to unknown protein [Arabidopsis thaliana] (TAIR:AT1G51250.1); contains InterPro domain Plant self-incompatibility S1 (InterPro:IPR010264)
AT1G51250	1	protein_coding			similar to unknown protein [Arabidopsis thaliana] (TAIR:AT1G51240.1); contains InterPro domain Plant self-incompatibility S1 (InterPro:IPR010264)
AT1G51402	2	protein_coding	unknown protein
AT1G51430	7	protein_coding			similar to unknown protein [Arabidopsis thaliana] (TAIR:AT3G28370.1)
AT1G51670	4	protein_coding			similar to unknown protein [Arabidopsis thaliana] (TAIR:AT1G48180.1); contains domain Cysteine proteinases (SSF54001)
AT1G52827	2	protein_coding	unknown protein
AT1G52857	2	protein_coding	unknown protein
AT1G53282	2	protein_coding		Encodes a Plant thionin family protein	similar to unknown protein [Arabidopsis thaliana] (TAIR:AT1G53285.1)
AT1G53285	2	protein_coding			similar to unknown protein [Arabidopsis thaliana] (TAIR:AT1G53282.1)
AT1G53325	1	protein_coding	F-box family protein-related		similar to F-box family protein [Arabidopsis thaliana] (TAIR:AT1G58090.1); similar to unknown [Arabidopsis lyrata] (GB:AAL65603.1); contains InterPro domain F-box associated type 1 (InterPro:IPR006527)
AT1G53935	2	protein_coding			similar to unknown protein [Arabidopsis thaliana] (TAIR:AT5G23180.1)
AT1G53970	2	protein_coding	unknown protein
AT1G54445	2	protein_coding		Encodes a defensin-like (DEFL) family protein.	similar to LCR47 (Low-molecular-weight cysteine-rich 47) [Arabidopsis thaliana] (TAIR:AT3G42473.1); contains domain PD694200 (PD694200)
AT1G54720	3	protein_coding	early-responsive to dehydration protein-related / ERD protein-related		similar to ERD6 (EARLY RESPONSE TO DEHYDRATION 6), carbohydrate transmembrane transporter/ sugar:hydrogen ion symporter [Arabidopsis thaliana] (TAIR:AT1G08930.1); similar to ERD6 (EARLY RESPONSE TO DEHYDRATION 6), carbohydrate transmembrane transporter/ sugar:hydrogen ion symporter [Arabidopsis thaliana] (TAIR:AT1G08930.2)
AT1G54775	1	protein_coding		Encodes a Plant thionin family protein	similar to unknown protein [Arabidopsis thaliana] (TAIR:AT1G58242.1)
AT1G54950	2	protein_coding			similar to unknown protein [Arabidopsis thaliana] (TAIR:AT1G07690.1)
AT1G55220	2	protein_coding	unknown protein
AT1G56085	2	protein_coding	unknown protein
AT1G56415	2	protein_coding	Expressed protein
AT1G56553	2	protein_coding		Encodes a defensin-like (DEFL) family protein.
AT1G56620	1	protein_coding	pectinesterase inhibitor domain-containing protein		similar to invertase/pectin methylesterase inhibitor family protein [Arabidopsis thaliana] (TAIR:AT5G24370.1); contains InterPro domain Pectinesterase inhibitor; (InterPro:IPR006501)
AT1G57565	1	protein_coding			similar to F-box family protein [Arabidopsis thaliana] (TAIR:AT1G57580.1); contains domain PTHR13711 (PTHR13711); contains domain PTHR13711:SF8 (PTHR13711:SF8)
AT1G57580	2	protein_coding	F-box family protein		Identical to Putative F-box protein At1g57580 [Arabidopsis Thaliana] (GB:Q9FVU4); similar to unknown protein [Arabidopsis thaliana] (TAIR:AT1G57565.1); contains InterPro domain Cyclin-like F-box (InterPro:IPR001810)
AT1G58055	2	protein_coding		Encodes a defensin-like (DEFL) family protein.	similar to LCR50 (Low-molecular-weight cysteine-rich 50) [Arabidopsis thaliana] (TAIR:AT2G12465.1)
AT1G58242	1	protein_coding			similar to unknown protein [Arabidopsis thaliana] (TAIR:AT5G34828.1)
AT1G58245	1	protein_coding		Encodes a Plant thionin family protein	similar to unknown protein [Arabidopsis thaliana] (TAIR:AT1G58248.1)
AT1G58248	1	protein_coding		Encodes a Plant thionin family protein	similar to unknown protein [Arabidopsis thaliana] (TAIR:AT1G58245.1)
AT1G59630	2	protein_coding	F-box family protein-related		similar to F-box family protein [Arabidopsis thaliana] (TAIR:AT1G58090.1); similar to unknown [Arabidopsis lyrata] (GB:AAL65603.1); contains InterPro domain F-box associated type 1 (InterPro:IPR006527)
AT1G59680	3	protein_coding	EDA1 (embryo sac development arrest 1)		similar to unknown protein [Arabidopsis thaliana] (TAIR:AT3G14030.1); contains InterPro domain Cyclin-like F-box (InterPro:IPR001810); contains InterPro domain F-box associated type 1 (InterPro:IPR006527)
AT1G59690	2	protein_coding			similar to F-box family protein-related [Arabidopsis thaliana] (TAIR:AT4G13060.1); contains InterPro domain F-box associated type 3 (InterPro:IPR013187)
AT1G59833	2	protein_coding		Encodes a defensin-like (DEFL) family protein.	similar to unknown protein [Arabidopsis thaliana] (TAIR:AT2G13542.1)
AT1G59865	3	protein_coding	unknown protein
AT1G60240	1	protein_coding	apical meristem formation protein-related		similar to apical meristem formation protein-related [Arabidopsis thaliana] (TAIR:AT1G60300.1); similar to apical meristem formation protein-related [Arabidopsis thaliana] (TAIR:AT1G60340.1); contains InterPro domain No apical meristem (NAM) protein; (InterPro:IPR003441)
AT1G60983	1	protein_coding	SCRL8 (SCR-Like 8)	Encodes a member of a family of small, secreted, cysteine rich proteins with sequence similarity to SCR (S locus cysteine-rich protein).	Identical to Uncharacterized protein SCRL8 precursor (SCRL8) [Arabidopsis Thaliana] (GB:P82627); similar to SCRL4 (SCR-Like 4) [Arabidopsis thaliana] (TAIR:AT1G60986.1); contains InterPro domain Plant self-incompatibility response; (InterPro:IPR010682)
AT1G60985	2	protein_coding	SCRL6 (SCR-Like 6)	Encodes a member of a family of small, secreted, cysteine rich proteins with sequence similarity to SCR (S locus cysteine-rich protein).	Identical to Protein SCRL6 precursor (SCRL6) [Arabidopsis Thaliana] (GB:P82625;GB:Q8L952); similar to SCRL4 (SCR-Like 4) [Arabidopsis thaliana] (TAIR:AT1G60986.1); contains InterPro domain Plant self-incompatibility response; (InterPro:IPR010682)
AT1G60986	2	protein_coding	SCRL4 (SCR-Like 4)	Encodes a member of a family of small, secreted, cysteine rich proteins with sequence similarity to SCR (S locus cysteine-rich protein).	Identical to Protein SCRL4 precursor (SCRL4) [Arabidopsis Thaliana] (GB:P82623); similar to SCRL5 (SCR-Like 5) [Arabidopsis thaliana] (TAIR:AT1G60987.1); contains InterPro domain Plant self-incompatibility response; (InterPro:IPR010682)
AT1G60987	2	protein_coding	SCRL5 (SCR-Like 5)	Encodes a member of a family of small, secreted, cysteine rich proteins with sequence similarity to SCR (S locus cysteine-rich protein).	Identical to Protein SCRL5 precursor (SCRL5) [Arabidopsis Thaliana] (GB:P82624;GB:Q1PFI3;GB:Q5XVH8); similar to SCRL4 (SCR-Like 4) [Arabidopsis thaliana] (TAIR:AT1G60986.1)
AT1G60989	2	protein_coding	SCRL7 (SCR-Like 7)	Encodes a member of a family of small, secreted, cysteine rich proteins with sequence similarity to SCR (S locus cysteine-rich protein).	Identical to Uncharacterized protein SCRL7 precursor (SCRL7) [Arabidopsis Thaliana] (GB:P82626); similar to SCRL4 (SCR-Like 4) [Arabidopsis thaliana] (TAIR:AT1G60986.1); contains InterPro domain Plant self-incompatibility response; (InterPro:IPR010682)
AT1G61688	2	protein_coding		Encodes a defensin-like (DEFL) family protein.
AT1G62000	1	protein_coding			similar to unknown protein [Arabidopsis thaliana] (TAIR:AT1G62080.1)
AT1G62080	1	protein_coding			similar to unknown protein [Arabidopsis thaliana] (TAIR:AT1G62000.1)
AT1G62220	1	protein_coding			similar to unknown protein [Arabidopsis thaliana] (TAIR:AT1G62060.1)
AT1G62225	1	protein_coding			similar to unknown protein [Arabidopsis thaliana] (TAIR:AT1G62060.1)
AT1G63055	2	protein_coding			similar to unknown protein [Arabidopsis thaliana] (TAIR:AT1G63057.2)
AT1G63105	1	protein_coding	unknown protein
AT1G63245	1	protein_coding	CLE14 (CLAVATA3/ESR-RELATED 14); receptor binding	Member of a large family of putative ligands homologous to the Clavata3 gene. Consists of a single exon. Can not replace CLV3 function in vivo.
AT1G64107	2	protein_coding		Encodes a defensin-like (DEFL) family protein.	contains domain PROKAR_LIPOPROTEIN (PS51257)
AT1G64130	2	protein_coding			contains domain Bet v1-like (SSF55961)
AT1G64195	2	protein_coding		Encodes a defensin-like (DEFL) family protein.	similar to unknown protein [Arabidopsis thaliana] (TAIR:AT1G69825.1); contains domain EGF/Laminin (SSF57196)
AT1G64360	2	protein_coding	unknown protein
AT1G64585	1	protein_coding	DVL12/RTFL22 (ROTUNDIFOLIA LIKE 22)		contains InterPro domain DVL (InterPro:IPR012552)
AT1G65113	2	protein_coding	SCRL2 (SCR-Like 2)	Encodes a member of a family of small, secreted, cysteine rich proteins with sequence similarity to SCR (S locus cysteine-rich protein).	Identical to Uncharacterized protein SCRL2 precursor (SCRL2) [Arabidopsis Thaliana] (GB:P82621); similar to SCRL1 (SCR-Like 1) [Arabidopsis thaliana] (TAIR:AT4G10457.1); similar to SCRL1 protein [Brassica oleracea] (GB:CAC19879.1); contains InterPro domain Plant self-incompatibility response; (InterPro:IPR010682)
AT1G65342	2	protein_coding	unknown protein
AT1G65352	2	protein_coding		Encodes a defensin-like (DEFL) family protein.	similar to unknown protein [Arabidopsis thaliana] (TAIR:AT5G62627.1); contains domain PROKAR_LIPOPROTEIN (PS51257)
AT1G65486	2	protein_coding			similar to unknown protein [Arabidopsis thaliana] (TAIR:AT1G65500.1)
AT1G65490	2	protein_coding			similar to unknown protein [Arabidopsis thaliana] (TAIR:AT1G65486.1)
AT1G65500	2	protein_coding			similar to unknown protein [Arabidopsis thaliana] (TAIR:AT1G65486.1)
AT1G65510	2	protein_coding			similar to unknown protein [Arabidopsis thaliana] (TAIR:AT1G65490.1)
AT1G65845	2	protein_coding	unknown protein
AT1G66000	1	protein_coding			similar to unknown protein [Arabidopsis thaliana] (TAIR:AT1G66060.1); contains InterPro domain Protein of unknown function DUF577 (InterPro:IPR007598)
AT1G66045	2	protein_coding	unknown protein
AT1G66060	1	protein_coding	binding		similar to unknown protein [Arabidopsis thaliana] (TAIR:AT1G66000.1); contains InterPro domain Protein of unknown function DUF577 (InterPro:IPR007598)
AT1G66110	2	protein_coding			similar to unknown protein [Arabidopsis thaliana] (TAIR:AT5G37410.1); contains InterPro domain Protein of unknown function DUF577 (InterPro:IPR007598)
AT1G67455	5	protein_coding	F-box family protein		similar to F-box family protein [Arabidopsis thaliana] (TAIR:AT1G67450.1); similar to F-box family protein [Arabidopsis thaliana] (TAIR:AT5G60560.1); contains InterPro domain Cyclin-like F-box (InterPro:IPR001810); contains InterPro domain F-box associated type 1 (InterPro:IPR006527)
AT1G67855	2	protein_coding	unknown protein
AT1G68905	2	protein_coding		Encodes a defensin-like (DEFL) family protein.	similar to unknown protein [Arabidopsis thaliana] (TAIR:AT1G68907.1); contains InterPro domain 4-disulphide core (InterPro:IPR015874)
AT1G68907	2	protein_coding		Encodes a defensin-like (DEFL) family protein.	similar to unknown protein [Arabidopsis thaliana] (TAIR:AT1G68905.1)
AT1G69818	2	protein_coding		Encodes a defensin-like (DEFL) family protein.	similar to unknown protein [Arabidopsis thaliana] (TAIR:AT1G69825.1)
AT1G69825	2	protein_coding		Encodes a defensin-like (DEFL) family protein.	similar to unknown protein [Arabidopsis thaliana] (TAIR:AT1G69818.1)
AT1G69828	2	protein_coding		Encodes a defensin-like (DEFL) family protein.	similar to unknown protein [Arabidopsis thaliana] (TAIR:AT1G69818.1); contains domain EGF/Laminin (SSF57196)
AT1G70020	2	protein_coding			similar to unknown protein [Arabidopsis thaliana] (TAIR:AT5G39330.1); contains InterPro domain Protein of unknown function DUF1163 (InterPro:IPR009544)
AT1G70040	2	protein_coding			similar to unknown protein [Arabidopsis thaliana] (TAIR:AT1G70120.1); contains InterPro domain Protein of unknown function DUF1163 (InterPro:IPR009544)
AT1G70120	2	protein_coding			similar to unknown protein [Arabidopsis thaliana] (TAIR:AT1G70040.1); contains InterPro domain Protein of unknown function DUF1163 (InterPro:IPR009544)
AT1G73510	1	protein_coding	unknown protein
AT1G73603	2	protein_coding	LCR64 (Low-molecular-weight cysteine-rich 64); electron carrier/ iron-sulfur cluster binding	Encodes a member of a family of small,secreted, cysteine rich protein with sequence similarity to the PCP (pollen coat protein) gene family.	Identical to Putative low-molecular-weight cysteine-rich protein LCR64 precursor (LCR64) [Arabidopsis Thaliana] (GB:P82778); similar to LCR65 (Low-molecular-weight cysteine-rich 65) [Arabidopsis thaliana] (TAIR:AT1G73607.1); contains InterPro domain 4Fe-4S ferredoxin, iron-sulphur binding; (InterPro:IPR001450)
AT1G73607	2	protein_coding	LCR65 (Low-molecular-weight cysteine-rich 65)	Encodes a member of a family of small,secreted, cysteine rich protein with sequence similarity to the PCP (pollen coat protein) gene family.	Identical to Putative low-molecular-weight cysteine-rich protein LCR65 precursor (LCR65) [Arabidopsis Thaliana] (GB:P82779); similar to unknown protein [Arabidopsis thaliana] (TAIR:AT1G49715.1)
AT1G74045	2	protein_coding	TET17 (TETRASPANIN16)	Member of TETRASPANIN family	similar to TET16 (TETRASPANIN16) [Arabidopsis thaliana] (TAIR:AT1G18510.1); similar to Putative hypothetical protein [Brassica oleracea] (GB:AAW81742.1)
AT1G74458	3	protein_coding	unknown protein
AT1G75770	3	protein_coding	unknown protein
AT1G75870	2	protein_coding	unknown protein
AT1G76230	1	protein_coding			similar to unknown protein [Arabidopsis thaliana] (TAIR:AT1G20100.1)
AT1G76840	3	protein_coding			similar to unknown protein [Arabidopsis thaliana] (TAIR:AT1G76740.1)
AT1G76952	2	protein_coding	unknown protein
AT1G76954	2	protein_coding		Encodes a defensin-like (DEFL) family protein.	similar to unknown protein [Arabidopsis thaliana] (TAIR:AT1G77093.1); contains InterPro domain Knottin; (InterPro:IPR003614)
AT1G76955	2	protein_coding	Expressed protein
AT1G76960	2	protein_coding	unknown protein
AT1G77093	2	protein_coding		Encodes a defensin-like (DEFL) family protein.	contains domain Scorpion toxin-like (SSF57095)
AT1G77525	2	protein_coding	unknown protein
AT1G77815	1	protein_coding	nucleic acid binding		similar to nucleic acid binding [Arabidopsis thaliana] (TAIR:AT1G27870.1); contains InterPro domain Polynucleotidyl transferase, Ribonuclease H fold; (InterPro:IPR012337)
AT1G77885	1	protein_coding	unknown protein
AT1G78470	3	protein_coding			similar to F-box family protein [Arabidopsis thaliana] (TAIR:AT1G67390.1); contains InterPro domain Leucine-rich repeat 2 (InterPro:IPR013101)
AT1G79170	2	protein_coding	unknown protein
AT1G80970	3	protein_coding	XH domain-containing protein		similar to XH domain-containing protein [Arabidopsis thaliana] (TAIR:AT1G80990.1); contains InterPro domain Region of unknown function XH (InterPro:IPR005379)
AT1G80990	2	protein_coding	XH domain-containing protein		similar to XH domain-containing protein [Arabidopsis thaliana] (TAIR:AT1G80970.1); contains InterPro domain Region of unknown function XH (InterPro:IPR005379)
AT2G01111	1	protein_coding	unknown protein
AT2G01560	7	protein_coding			similar to unknown protein [Arabidopsis thaliana] (TAIR:AT3G45800.1); contains InterPro domain Conserved hypothetical protein CHP01589, plant (InterPro:IPR006476)
AT2G03570	2	protein_coding	unknown protein
AT2G03580	4	protein_coding	F-box family protein-related		similar to F-box family protein [Arabidopsis thaliana] (TAIR:AT5G38270.1)
AT2G03610	3	protein_coding	F-box family protein		Identical to Putative F-box protein At2g03610 [Arabidopsis Thaliana] (GB:Q9ZPR5); similar to F-box family protein [Arabidopsis thaliana] (TAIR:AT2G04840.1); contains InterPro domain Protein of unknown function DUF295 (InterPro:IPR005174); contains InterPro domain Cyclin-like F-box (InterPro:IPR001810)
AT2G03830	4	protein_coding	unknown protein
AT2G03913	2	protein_coding		Encodes a defensin-like (DEFL) family protein.	similar to unknown protein [Arabidopsis thaliana] (TAIR:AT2G03936.1); contains domain PD694200 (PD694200); contains domain PD864278 (PD864278)
AT2G03931	2	protein_coding		Encodes a defensin-like (DEFL) family protein.	similar to unknown protein [Arabidopsis thaliana] (TAIR:AT2G03936.1)
AT2G03932	2	protein_coding		Encodes a defensin-like (DEFL) family protein.	similar to unknown protein [Arabidopsis thaliana] (TAIR:AT2G03913.1); similar to unknown protein [Arabidopsis thaliana] (TAIR:AT2G03955.1)
AT2G03933	2	protein_coding		Encodes a defensin-like (DEFL) family protein.	similar to unknown protein [Arabidopsis thaliana] (TAIR:AT2G03937.2); contains domain LC48_ARATH_P82763; (PD864278)
AT2G03936	2	protein_coding		Encodes a defensin-like (DEFL) family protein.	similar to unknown protein [Arabidopsis thaliana] (TAIR:AT2G03931.1)
AT2G03937	2	protein_coding		Encodes a defensin-like (DEFL) family protein.	similar to unknown protein [Arabidopsis thaliana] (TAIR:AT2G03933.1)
AT2G03955	2	protein_coding		Encodes a defensin-like (DEFL) family protein.	similar to unknown protein [Arabidopsis thaliana] (TAIR:AT2G03933.1); contains domain PD864278 (PD864278)
AT2G04034	2	protein_coding		Encodes a defensin-like (DEFL) family protein.	similar to unknown protein [Arabidopsis thaliana] (TAIR:AT2G04925.1); contains domain PROKAR_LIPOPROTEIN (PS51257)
AT2G04045	2	protein_coding		Encodes a defensin-like (DEFL) family protein.	similar to unknown protein [Arabidopsis thaliana] (TAIR:AT2G04046.1)
AT2G04425	2	protein_coding	LCR82 (Low-molecular-weight cysteine-rich 82)	Encodes a member of a family of small,secreted, cysteine rich protein with sequence similarity to the PCP (pollen coat protein) gene family.	Identical to Putative low-molecular-weight cysteine-rich protein LCR82 precursor (LCR82) [Arabidopsis Thaliana] (GB:P82791); contains domain PD694200 (PD694200)
AT2G04622	2	protein_coding			similar to unknown protein [Arabidopsis thaliana] (TAIR:AT3G03826.1)
AT2G04800	2	protein_coding	unknown protein
AT2G04830	1	protein_coding	F-box family protein		similar to F-box family protein [Arabidopsis thaliana] (TAIR:AT2G04840.1); contains InterPro domain Protein of unknown function DUF295 (InterPro:IPR005174)
AT2G04840	2	protein_coding	F-box family protein		similar to F-box family protein [Arabidopsis thaliana] (TAIR:AT2G04810.1); contains InterPro domain Protein of unknown function DUF295 (InterPro:IPR005174)
AT2G04925	2	protein_coding		Encodes a defensin-like (DEFL) family protein.	similar to unknown protein [Arabidopsis thaliana] (TAIR:AT2G04034.1); contains domain PROKAR_LIPOPROTEIN (PS51257)
AT2G05335	2	protein_coding	SCRL15 (SCR-Like 15)	Encodes a member of a family of small, secreted, cysteine rich proteins with sequence similarity to SCR (S locus cysteine-rich protein).	Identical to Uncharacterized protein SCRL15 precursor (SCRL15) [Arabidopsis Thaliana] (GB:P82634); similar to SCRL16 (SCR-Like 16) [Arabidopsis thaliana] (TAIR:AT2G06983.1); contains InterPro domain Plant self-incompatibility response; (InterPro:IPR010682)
AT2G05600	2	protein_coding			similar to F-box family protein [Arabidopsis thaliana] (TAIR:AT2G02030.1); similar to predicted F-box and bHLH containing protein [Overexpression vector pFC12860OE] (GB:ABK41847.1)
AT2G06166	2	protein_coding		Encodes a defensin-like (DEFL) family protein.	similar to unknown protein [Arabidopsis thaliana] (TAIR:AT4G17718.1); similar to hypothetical protein 40.t00037 [Brassica oleracea] (GB:ABD65155.1)
AT2G06420	2	protein_coding			contains InterPro domain Region of unknown function DUF1985 (InterPro:IPR015410)
AT2G06555	3	protein_coding	unknown protein
AT2G06983	2	protein_coding	SCRL16 (SCR-Like 16)	Encodes a member of a family of small, secreted, cysteine rich proteins with sequence similarity to SCR (S locus cysteine-rich protein).	Identical to Uncharacterized protein SCRL16 precursor (SCRL16) [Arabidopsis Thaliana] (GB:P82635); similar to SCRL12 (SCR-Like 12) [Arabidopsis thaliana] (TAIR:AT3G23727.1); contains InterPro domain Plant self-incompatibility response; (InterPro:IPR010682)
AT2G07120	2	protein_coding	F-box family protein-related		similar to F-box family protein [Arabidopsis thaliana] (TAIR:AT3G18340.1); similar to unknown [Arabidopsis lyrata] (GB:AAL65603.1); contains InterPro domain F-box associated type 1 (InterPro:IPR006527)
AT2G07190	3	protein_coding			similar to Ulp1 protease family protein [Arabidopsis thaliana] (TAIR:AT5G45570.1); similar to hypothetical protein 27.t00109 [Brassica oleracea] (GB:ABD65088.1); contains InterPro domain Region of unknown function DUF1985 (InterPro:IPR015410)
AT2G07505	2	protein_coding			similar to unknown protein [Arabidopsis thaliana] (TAIR:AT4G04780.1); similar to unknown protein [Arabidopsis thaliana] (TAIR:AT5G15690.1); similar to unknown protein [Arabidopsis thaliana] (TAIR:AT4G04780.2); similar to GRF zinc finger containing protein [Brassica oleracea] (GB:ABD64950.1)
AT2G07676	1	protein_coding			Identical to Uncharacterized mitochondrial protein AtMg00970 [Arabidopsis Thaliana] (GB:P92531;GB:Q1ZXY1;GB:Q8S879;GB:Q8S8C2); similar to hypothetical protein BrnapMp028 [Brassica napus] (GB:YP_717126.1)
AT2G07708	1	protein_coding			Identical to Uncharacterized mitochondrial protein AtMg00500 [Arabidopsis Thaliana] (GB:P93305); similar to hypothetical protein BrnapMp004 [Brassica napus] (GB:YP_717103.1)
AT2G07719	1	protein_coding			Identical to Uncharacterized mitochondrial protein AtMg00610 [Arabidopsis Thaliana] (GB:P93316); contains domain PROKAR_LIPOPROTEIN (PS51257)
AT2G07795	1	protein_coding	unknown protein
AT2G09388	3	protein_coding	unknown protein
AT2G10535	2	protein_coding	LCR29 (Low-molecular-weight cysteine-rich 29)	Encodes a member of a family of small,secreted, cysteine rich protein with sequence similarity to the PCP (pollen coat protein) gene family.	Identical to Putative low-molecular-weight cysteine-rich protein LCR29 precursor (LCR29) [Arabidopsis Thaliana] (GB:P82744); similar to LCR13 (Low-molecular-weight cysteine-rich 13) [Arabidopsis thaliana] (TAIR:AT4G09795.1); contains InterPro domain S locus-related glycoprotein 1 binding pollen coat (InterPro:IPR010851)
AT2G10608	1	protein_coding	unknown protein
AT2G10920	1	protein_coding	unknown protein
AT2G10930	3	protein_coding			similar to unknown protein [Arabidopsis thaliana] (TAIR:AT5G48500.1); contains domain PTHR11566:SF10 (PTHR11566:SF10); contains domain PTHR11566 (PTHR11566)
AT2G10970	1	protein_coding	invertase/pectin methylesterase inhibitor family protein		contains InterPro domain Pectinesterase inhibitor; (InterPro:IPR006501)
AT2G11010	9	protein_coding			similar to myosin heavy chain-related [Arabidopsis thaliana] (TAIR:AT5G32590.1)
AT2G11015	1	protein_coding			similar to unknown protein [Arabidopsis thaliana] (TAIR:AT5G29050.1)
AT2G11200	1	protein_coding	F-box family protein		Identical to Putative F-box protein At2g11200 [Arabidopsis Thaliana] (GB:Q9ZQM4); similar to F-box family protein [Arabidopsis thaliana] (TAIR:AT3G17320.1); contains InterPro domain Cyclin-like F-box (InterPro:IPR001810)
AT2G11271	1	protein_coding	unknown protein
AT2G11851	3	protein_coding	unknown protein
AT2G12170	4	protein_coding	unknown protein
AT2G12465	2	protein_coding	LCR50 (Low-molecular-weight cysteine-rich 50)	Encodes a member of a family of small,secreted, cysteine rich protein with sequence similarity to the PCP (pollen coat protein) gene family.	Identical to Putative low-molecular-weight cysteine-rich protein LCR50 precursor (LCR50) [Arabidopsis Thaliana] (GB:P82765); similar to unknown protein [Arabidopsis thaliana] (TAIR:AT5G42232.1)
AT2G12475	2	protein_coding		Encodes a defensin-like (DEFL) family protein.	similar to LCR50 (Low-molecular-weight cysteine-rich 50) [Arabidopsis thaliana] (TAIR:AT2G12465.1)
AT2G13542	2	protein_coding		Encodes a defensin-like (DEFL) family protein.	similar to unknown protein [Arabidopsis thaliana] (TAIR:AT1G59833.1)
AT2G14000	2	protein_coding			similar to unknown protein [Arabidopsis thaliana] (TAIR:AT3G30820.1); similar to hypothetical protein 26.t00034 [Brassica oleracea] (GB:ABD65011.1)
AT2G14247	1	protein_coding	Expressed protein
AT2G14288	1	protein_coding			similar to kelch repeat-containing F-box family protein [Arabidopsis thaliana] (TAIR:AT3G24610.1)
AT2G14365	2	protein_coding	LCR84 (Low-molecular-weight cysteine-rich 84)	Encodes a member of a family of small,secreted, cysteine rich protein with sequence similarity to the PCP (pollen coat protein) gene family.	Identical to Putative low-molecular-weight cysteine-rich protein LCR84 precursor (LCR84) [Arabidopsis Thaliana] (GB:P82793); similar to unknown protein [Arabidopsis thaliana] (TAIR:AT2G22345.1); contains domain PD864278 (PD864278)
AT2G14935	2	protein_coding	LCR40 (Low-molecular-weight cysteine-rich 40)	Encodes a member of a family of small,secreted, cysteine rich protein with sequence similarity to the PCP (pollen coat protein) gene family.	Identical to Putative low-molecular-weight cysteine-rich protein LCR40 precursor (LCR40) [Arabidopsis Thaliana] (GB:P82755); similar to LCR39 (Low-molecular-weight cysteine-rich 39) [Arabidopsis thaliana] (TAIR:AT3G23167.1); contains domain PD683306 (PD683306)
AT2G15185	2	protein_coding	zinc knuckle (CCHC-type) protein-related		similar to nucleic acid binding / zinc ion binding [Arabidopsis thaliana] (TAIR:AT3G43470.1)
AT2G15360	1	protein_coding	galactoside 2-alpha-L-fucosyltransferase		similar to FUT4 (fucosyltransferase 4), fucosyltransferase/ transferase, transferring glycosyl groups [Arabidopsis thaliana] (TAIR:AT2G15390.1); similar to FUT4 (fucosyltransferase 4), fucosyltransferase [Arabidopsis thaliana] (TAIR:AT2G15390.2); contains InterPro domain Xyloglucan fucosyltransferase; (InterPro:IPR004938)
AT2G15535	2	protein_coding	LCR10 (Low-molecular-weight cysteine-rich 10)		Identical to Low-molecular-weight cysteine-rich protein LCR10 precursor (LCR10) [Arabidopsis Thaliana] (GB:Q8S8H9;GB:P82725;GB:Q1PF66); contains InterPro domain S locus-related glycoprotein 1 binding pollen coat (InterPro:IPR010851)
AT2G15830	1	protein_coding			similar to unknown protein [Arabidopsis thaliana] (TAIR:AT4G33960.1)
AT2G16225	2	protein_coding		Encodes a Maternally expressed gene (MEG) family protein	similar to unknown protein [Arabidopsis thaliana] (TAIR:AT1G27135.1)
AT2G16505	2	protein_coding		Encodes a Maternally expressed gene (MEG) family protein	similar to unknown protein [Arabidopsis thaliana] (TAIR:AT2G16535.1)
AT2G16520	2	protein_coding			similar to zinc finger (C3HC4-type RING finger) family protein [Arabidopsis thaliana] (TAIR:AT3G45570.1)
AT2G16535	2	protein_coding		Encodes a Maternally expressed gene (MEG) family protein	similar to unknown protein [Arabidopsis thaliana] (TAIR:AT2G16505.1)
AT2G16594	1	protein_coding		Encodes a Protease inhibitor/seed storage/LTP family protein	similar to unknown protein [Arabidopsis thaliana] (TAIR:AT2G16592.1); contains InterPro domain Plant lipid transfer protein/seed storage/trypsin-alpha amylase inhibitor (InterPro:IPR003612); contains InterPro domain Bifunctional inhibitor/plant lipid transfer protein/seed storage (InterPro:IPR016140)
AT2G17442	9	protein_coding	unknown protein
AT2G18070	2	protein_coding			contains domain PTHR13448 (PTHR13448)
AT2G18200	1	protein_coding			similar to unknown protein [Arabidopsis thaliana] (TAIR:AT2G18210.1)
AT2G18320	3	protein_coding			similar to F-box family protein [Arabidopsis thaliana] (TAIR:AT3G19880.1); contains InterPro domain F-box associated type 1 (InterPro:IPR006527)
AT2G18810	2	protein_coding	DNA binding		similar to DNA binding [Arabidopsis thaliana] (TAIR:AT2G31720.1); contains InterPro domain Transcriptional factor B3; (InterPro:IPR003340); contains InterPro domain Protein of unknown function DUF313 (InterPro:IPR005508)
AT2G18970	2	protein_coding	unknown protein
AT2G19146	1	protein_coding			similar to unknown protein [Arabidopsis thaliana] (TAIR:AT1G60720.1)
AT2G19200	4	protein_coding			similar to unknown protein [Arabidopsis thaliana] (TAIR:AT4G11700.1); contains InterPro domain Protein of unknown function DUF626, Arabidopsis thaliana (InterPro:IPR006462)
AT2G19850	2	protein_coding			similar to unknown protein [Arabidopsis thaliana] (TAIR:AT3G54730.1)
AT2G19890	3	protein_coding			similar to unknown protein [Arabidopsis thaliana] (TAIR:AT3G62460.1); contains InterPro domain Protein of unknown function DUF537 (InterPro:IPR007491)
AT2G20208	2	protein_coding	LCR60 (Low-molecular-weight cysteine-rich 60)	Encodes a member of a family of small,secreted, cysteine rich protein with sequence similarity to the PCP (pollen coat protein) gene family.	Identical to Putative low-molecular-weight cysteine-rich protein LCR60 precursor (LCR60) [Arabidopsis Thaliana] (GB:P82774); similar to LCR61 (Low-molecular-weight cysteine-rich 61) [Arabidopsis thaliana] (TAIR:AT4G30064.1)
AT2G20250	8	protein_coding	unknown protein
AT2G20463	2	protein_coding		Encodes a defensin-like (DEFL) family protein.	similar to unknown protein [Arabidopsis thaliana] (TAIR:AT2G20465.1)
AT2G20465	2	protein_coding		Encodes a defensin-like (DEFL) family protein.	similar to unknown protein [Arabidopsis thaliana] (TAIR:AT4G08028.1); contains InterPro domain Molecular chaperone, heat shock protein, Hsp40, DnaJ (InterPro:IPR015609)
AT2G20595	2	protein_coding			similar to unknown protein [Arabidopsis thaliana] (TAIR:AT2G20605.1)
AT2G20597	1	protein_coding		Encodes a Plant thionin family protein	similar to unknown protein [Arabidopsis thaliana] (TAIR:AT2G20619.1)
AT2G20605	1	protein_coding		Encodes a Plant thionin family protein	similar to unknown protein [Arabidopsis thaliana] (TAIR:AT2G20618.1)
AT2G20618	1	protein_coding		Encodes a Plant thionin family protein	similar to unknown protein [Arabidopsis thaliana] (TAIR:AT2G20605.1)
AT2G20619	1	protein_coding		Encodes a Plant thionin family protein	similar to unknown protein [Arabidopsis thaliana] (TAIR:AT2G20618.1)
AT2G20620	6	protein_coding			similar to unknown protein [Arabidopsis thaliana] (TAIR:AT4G29550.1); contains InterPro domain Protein of unknown function DUF626, Arabidopsis thaliana (InterPro:IPR006462)
AT2G20625	4	protein_coding			similar to unknown protein [Arabidopsis thaliana] (TAIR:AT2G20620.1); contains InterPro domain Protein of unknown function DUF626, Arabidopsis thaliana (InterPro:IPR006462)
AT2G20805	1	protein_coding			similar to DNA-binding storekeeper protein-related [Arabidopsis thaliana] (TAIR:AT1G11510.1)
AT2G20970	3	protein_coding	lipid binding		similar to hypothetical protein PF11_0207 [Plasmodium falciparum 3D7] (GB:XP_001347878.1); contains domain PTHR18976:SF1 (PTHR18976:SF1); contains domain PTHR18976 (PTHR18976)
AT2G21237	1	protein_coding			similar to ATBPC5/BBR/BPC5/BPC5 (BASIC PENTACYSTEINE 5), DNA binding / transcription factor [Arabidopsis thaliana] (TAIR:AT4G38910.1)
AT2G21465	2	protein_coding	endopeptidase inhibitor	Encodes a defensin-like (DEFL) family protein.	similar to unknown protein [Arabidopsis thaliana] (TAIR:AT1G47317.1); contains InterPro domain Proteinase and amylase inhibitor; (InterPro:IPR011052)
AT2G21725	2	protein_coding		Encodes a defensin-like (DEFL) family protein.
AT2G21780	1	protein_coding	unknown protein
AT2G21920	5	protein_coding			similar to unknown protein [Arabidopsis thaliana] (TAIR:AT1G43171.1); contains InterPro domain F-box associated type 3 (InterPro:IPR013187)
AT2G22060	1	protein_coding			similar to F-box family protein [Arabidopsis thaliana] (TAIR:AT2G41360.1)
AT2G22122	1	protein_coding	unknown protein
AT2G22145	1	protein_coding		Encodes a ECA1 gametogenesis related family protein	similar to unknown protein [Arabidopsis thaliana] (TAIR:AT2G22155.1)
AT2G22345	2	protein_coding		Encodes a defensin-like (DEFL) family protein.	similar to LCR84 (Low-molecular-weight cysteine-rich 84) [Arabidopsis thaliana] (TAIR:AT2G14365.1)
AT2G22941	2	protein_coding		Encodes a defensin-like (DEFL) family protein.	similar to unknown protein [Arabidopsis thaliana] (TAIR:AT2G22805.1); contains InterPro domain Knottin; (InterPro:IPR003614)
AT2G23985	4	protein_coding	unknown protein
AT2G24285	1	protein_coding			similar to zinc finger (C3HC4-type RING finger) family protein [Arabidopsis thaliana] (TAIR:AT2G24480.1)
AT2G24460	1	protein_coding			similar to zinc finger (C3HC4-type RING finger) family protein [Arabidopsis thaliana] (TAIR:AT2G24480.1)
AT2G24510	2	protein_coding	F-box family protein-related		similar to F-box family protein [Arabidopsis thaliana] (TAIR:AT3G17540.1); contains InterPro domain F-box associated type 1 (InterPro:IPR006527)
AT2G24615	2	protein_coding		Encodes a defensin-like (DEFL) family protein.	similar to unknown protein [Arabidopsis thaliana] (TAIR:AT2G24625.1)
AT2G24625	2	protein_coding		Encodes a defensin-like (DEFL) family protein.	similar to unknown protein [Arabidopsis thaliana] (TAIR:AT2G24615.1)
AT2G24693	3	protein_coding	Expressed protein	Encodes a defensin-like (DEFL) family protein.
AT2G25295	2	protein_coding	LCR81 (Low-molecular-weight cysteine-rich 81)	Encodes a member of a family of small,secreted, cysteine rich protein with sequence similarity to the PCP (pollen coat protein) gene family.	Identical to Putative low-molecular-weight cysteine-rich protein LCR81 precursor (LCR81) [Arabidopsis Thaliana] (GB:P82790); similar to unknown protein [Arabidopsis thaliana] (TAIR:AT2G20070.1); contains InterPro domain Knottin; (InterPro:IPR003614)
AT2G25305	2	protein_coding		Encodes a defensin-like (DEFL) family protein.	similar to unknown protein [Arabidopsis thaliana] (TAIR:AT5G54215.1); contains domain PROKAR_LIPOPROTEIN (PS51257)
AT2G25482	1	protein_coding		Encodes a ECA1 gametogenesis related family protein	similar to unknown protein [Arabidopsis thaliana] (TAIR:AT3G30247.1); contains InterPro domain Protein of unknown function DUF784, Arabidopsis thaliana (InterPro:IPR008502)
AT2G25565	2	protein_coding			similar to zinc finger (C3HC4-type RING finger) family protein [Arabidopsis thaliana] (TAIR:AT2G24480.1)
AT2G26267	1	protein_coding	unknown protein
AT2G26370	4	protein_coding	MD-2-related lipid recognition domain-containing protein / ML domain-containing protein		similar to MD-2-related lipid recognition domain-containing protein / ML domain-containing protein [Arabidopsis thaliana] (TAIR:AT5G23820.1); contains InterPro domain MD-2-related lipid-recognition (InterPro:IPR003172)
AT2G26865	1	protein_coding		Encodes a Plant thionin family protein	similar to unknown protein [Arabidopsis thaliana] (TAIR:AT2G36724.1)
AT2G26880	1	protein_coding	AGL41; DNA binding / transcription factor		similar to AGL48, transcription factor [Arabidopsis thaliana] (TAIR:AT2G40210.1); contains domain PTHR11945:SF1 (PTHR11945:SF1); contains domain PTHR11945 (PTHR11945)
AT2G27145	2	protein_coding	LCR9 (Low-molecular-weight cysteine-rich 9)	Encodes a member of a family of small,secreted, cysteine rich protein with sequence similarity to the PCP (pollen coat protein) gene family.	Identical to Putative low-molecular-weight cysteine-rich protein LCR9 precursor (LCR9) [Arabidopsis Thaliana] (GB:P82724); contains InterPro domain S locus-related glycoprotein 1 binding pollen coat (InterPro:IPR010851)
AT2G27402	1	protein_coding			similar to PTAC18 (PLASTID TRANSCRIPTIONALLY ACTIVE18) [Arabidopsis thaliana] (TAIR:AT2G32180.1); similar to unknown [Brassica rapa] (GB:ABL97961.1)
AT2G27535	3	protein_coding	ribosomal protein L10A family protein		contains InterPro domain Ribosomal protein L1; (InterPro:IPR002143)
AT2G28405	2	protein_coding	LCR32 (Low-molecular-weight cysteine-rich 32)	Encodes a member of a family of small,secreted, cysteine rich protein with sequence similarity to the PCP (pollen coat protein) gene family.	Identical to Putative low-molecular-weight cysteine-rich protein LCR32 precursor (LCR32) [Arabidopsis Thaliana] (GB:P82747); similar to LCR4 (Low-molecular-weight cysteine-rich 4) [Arabidopsis thaliana] (TAIR:AT3G25265.1); contains InterPro domain S locus-related glycoprotein 1 binding pollen coat (InterPro:IPR010851)
AT2G29045	2	protein_coding	LCR62 (Low-molecular-weight cysteine-rich 62)	Encodes a member of a family of small,secreted, cysteine rich protein with sequence similarity to the PCP (pollen coat protein) gene family.	Identical to Putative low-molecular-weight cysteine-rich protein LCR62 precursor (LCR62) [Arabidopsis Thaliana] (GB:P82776); similar to LCR61 (Low-molecular-weight cysteine-rich 61) [Arabidopsis thaliana] (TAIR:AT4G30064.1); contains domain PROKAR_LIPOPROTEIN (PS51257)
AT2G30615	1	protein_coding			similar to F-box family protein / S locus-related [Arabidopsis thaliana] (TAIR:AT2G43260.1); similar to F-box domain containing protein [Brassica oleracea] (GB:ABD65166.1); contains InterPro domain Galactose oxidase/kelch, beta-propeller (InterPro:IPR011043)
AT2G30766	1	protein_coding	unknown protein
AT2G31141	1	protein_coding	unknown protein
AT2G31335	1	protein_coding			similar to unknown protein [Arabidopsis thaliana] (TAIR:AT1G06137.1)
AT2G31345	1	protein_coding			similar to unknown protein [Arabidopsis thaliana] (TAIR:AT1G06135.1)
AT2G31700	3	protein_coding	unknown protein
AT2G31862	1	protein_coding			similar to DNA binding [Arabidopsis thaliana] (TAIR:AT2G18810.1); contains InterPro domain Protein of unknown function DUF313 (InterPro:IPR005508)
AT2G32785	1	protein_coding		Encodes a Rapid ALkalinization Factor (RALF) family protein	similar to unknown protein [Arabidopsis thaliana] (TAIR:AT2G32788.1)
AT2G32788	1	protein_coding		Encodes a Rapid ALkalinization Factor (RALF) family protein	similar to unknown protein [Arabidopsis thaliana] (TAIR:AT2G32785.1)
AT2G32905	1	protein_coding			similar to unknown protein [Arabidopsis thaliana] (TAIR:AT2G27410.1); contains InterPro domain Protein of unknown function DUF313 (InterPro:IPR005508)
AT2G33010	5	protein_coding	ubiquitin-associated (UBA)/TS-N domain-containing protein		similar to ubiquitin-associated (UBA)/TS-N domain-containing protein-related [Arabidopsis thaliana] (TAIR:AT2G33000.1); contains InterPro domain UBA-like (InterPro:IPR009060)
AT2G33233	2	protein_coding	LCR49 (Low-molecular-weight cysteine-rich 49)	Encodes a member of a family of small,secreted, cysteine rich protein with sequence similarity to the PCP (pollen coat protein) gene family.	Identical to Low-molecular-weight cysteine-rich protein LCR49 precursor (LCR49) [Arabidopsis Thaliana] (GB:P82764); similar to LCR48 (Low-molecular-weight cysteine-rich 48) [Arabidopsis thaliana] (TAIR:AT3G48231.1); contains domain PD864278 (PD864278)
AT2G33705	1	protein_coding	F-box family protein		Identical to Putative F-box protein At2g33705 [Arabidopsis Thaliana] (GB:Q3EBP0); similar to F-box family protein [Arabidopsis thaliana] (TAIR:AT3G61340.1); contains InterPro domain Cyclin-like F-box (InterPro:IPR001810)
AT2G33796	2	protein_coding			similar to F-box family protein [Arabidopsis thaliana] (TAIR:AT5G25860.1); contains InterPro domain FBD-like (InterPro:IPR006566)
AT2G34010	5	protein_coding			similar to unknown protein [Arabidopsis thaliana] (TAIR:AT1G29010.1)
AT2G34123	2	protein_coding		Encodes a defensin-like (DEFL) family protein.	similar to unknown protein [Arabidopsis thaliana] (TAIR:AT2G03936.1); contains domain PD864278 (PD864278)
AT2G34925	1	protein_coding	CLE42 (CLAVATA3/ESR-RELATED 42)	Belongs to a large gene family, called CLE for CLAVATA3/ESR-related, encoding small peptides with conserved carboxyl termini
AT2G35765	2	protein_coding			similar to unknown protein [Arabidopsis thaliana] (TAIR:AT1G19500.1)
AT2G36255	2	protein_coding		Encodes a defensin-like (DEFL) family protein.	similar to unknown protein [Arabidopsis thaliana] (TAIR:AT4G11393.1)
AT2G36440	1	protein_coding	unknown protein
AT2G36724	1	protein_coding			similar to unknown protein [Arabidopsis thaliana] (TAIR:AT2G26865.1)
AT2G37910	1	protein_coding	cation/hydrogen exchanger, putative (CHX21)		similar to CDC48C (EMBRYO DEFECTIVE 1354), ATPase [Arabidopsis thaliana] (TAIR:AT3G01610.1)
AT2G38690	4	protein_coding	unknown protein
AT2G38823	5	protein_coding			similar to unknown protein [Arabidopsis thaliana] (TAIR:AT3G54520.1)
AT2G39520	2	protein_coding	unknown protein
AT2G40085	3	protein_coding	unknown protein
AT2G40530	1	protein_coding	unknown protein
AT2G40995	2	protein_coding		Encodes a defensin-like (DEFL) family protein.	similar to LCR51 (LOW-MOLECULAR-WEIGHT CYSTEINE-RICH 51) [Arabidopsis thaliana] (TAIR:AT2G41997.1); contains InterPro domain Molecular chaperone, heat shock protein, Hsp40, DnaJ (InterPro:IPR015609)
AT2G41415	2	protein_coding		Encodes a Maternally expressed gene (MEG) family protein	similar to unknown protein [Arabidopsis thaliana] (TAIR:AT1G10747.1)
AT2G41440	11	protein_coding			similar to unknown protein [Arabidopsis thaliana] (TAIR:AT2G41445.1)
AT2G41445	9	protein_coding			similar to unknown protein [Arabidopsis thaliana] (TAIR:AT2G41440.1)
AT2G41470	7	protein_coding	embryo-specific protein-related		similar to unknown protein [Arabidopsis thaliana] (TAIR:AT2G41440.1)
AT2G41997	2	protein_coding	LCR51 (LOW-MOLECULAR-WEIGHT CYSTEINE-RICH 51)	Encodes a Defensin-like (DEFL) family protein	similar to unknown protein [Arabidopsis thaliana] (TAIR:AT2G40995.1); contains InterPro domain Molecular chaperone, heat shock protein, Hsp40, DnaJ (InterPro:IPR015609)
AT2G42395	2	protein_coding	unknown protein
AT2G42885	2	protein_coding		Encodes a defensin-like (DEFL) family protein.	similar to unknown protein [Arabidopsis thaliana] (TAIR:AT2G03933.1)
AT2G42955	3	protein_coding			similar to unknown protein [Arabidopsis thaliana] (TAIR:AT2G30615.1); similar to F-box domain containing protein [Brassica oleracea] (GB:ABD65166.1)
AT2G43386	1	protein_coding	unknown protein
AT2G44925	1	protein_coding	unknown protein
AT2G45930	2	protein_coding			similar to unknown protein [Arabidopsis thaliana] (TAIR:AT4G16090.1)
AT2G46360	1	protein_coding	unknown protein
AT2G46390	2	protein_coding	unknown protein
AT2G48075	1	protein_coding			similar to unknown protein [Arabidopsis thaliana] (TAIR:AT3G63050.1)
AT3G01250	1	protein_coding	unknown protein
AT3G01322	1	protein_coding		Encodes a ECA1 gametogenesis related family protein	similar to unknown protein [Arabidopsis thaliana] (TAIR:AT3G01328.1)
AT3G01323	1	protein_coding			similar to unknown protein [Arabidopsis thaliana] (TAIR:AT3G01322.1)
AT3G01324	1	protein_coding		Encodes a ECA1 gametogenesis related family protein	similar to unknown protein [Arabidopsis thaliana] (TAIR:AT3G01329.1)
AT3G01325	1	protein_coding	Expressed protein		similar to unknown protein [Arabidopsis thaliana] (TAIR:AT3G01331.1)
AT3G01326	1	protein_coding		Encodes a ECA1 gametogenesis related family protein	similar to unknown protein [Arabidopsis thaliana] (TAIR:AT3G01327.1)
AT3G01327	1	protein_coding		Encodes a ECA1 gametogenesis related family protein	similar to unknown protein [Arabidopsis thaliana] (TAIR:AT3G01322.1)
AT3G01328	1	protein_coding		Encodes a ECA1 gametogenesis related family protein	similar to unknown protein [Arabidopsis thaliana] (TAIR:AT3G01322.1)
AT3G01329	1	protein_coding		Encodes a ECA1 gametogenesis related family protein	similar to unknown protein [Arabidopsis thaliana] (TAIR:AT3G01324.1)
AT3G01331	1	protein_coding		Encodes a ECA1 gametogenesis related family protein	similar to Expressed protein [Arabidopsis thaliana] (TAIR:AT3G01325.1)
AT3G01730	1	protein_coding	unknown protein
AT3G03405	3	protein_coding			similar to F-box family protein [Arabidopsis thaliana] (TAIR:AT2G38590.1); contains InterPro domain F-box associated type 1 (InterPro:IPR006527)
AT3G03826	2	protein_coding			similar to unknown protein [Arabidopsis thaliana] (TAIR:AT5G43695.1)
AT3G03828	2	protein_coding			similar to unknown protein [Arabidopsis thaliana] (TAIR:AT3G03826.1)
AT3G04184	1	protein_coding	unknown protein
AT3G04250	1	protein_coding	F-box family protein-related		similar to F-box family protein [Arabidopsis thaliana] (TAIR:AT2G38590.1); contains InterPro domain F-box associated type 1 (InterPro:IPR006527)
AT3G04270	1	protein_coding	two-component response regulator		contains InterPro domain Response regulator receiver; (InterPro:IPR001789)
AT3G04410	2	protein_coding	transcription factor		similar to ANAC004 (Arabidopsis NAC domain containing protein 4), transcription factor [Arabidopsis thaliana] (TAIR:AT1G02230.1); contains InterPro domain No apical meristem (NAM) protein; (InterPro:IPR003441)
AT3G04540	2	protein_coding		Encodes a defensin-like (DEFL) family protein.	similar to unknown protein [Arabidopsis thaliana] (TAIR:AT1G32763.1); contains domain PD864278 (PD864278)
AT3G04545	2	protein_coding		Encodes a defensin-like (DEFL) family protein.	similar to unknown protein [Arabidopsis thaliana] (TAIR:AT1G32763.1); contains domain PD694200 (PD694200); contains domain PD864278 (PD864278)
AT3G04735	1	protein_coding	RALFL21 (RALF-LIKE 21)	Rapid alkalinization factor (RALF) family protein. Member of a diversely expressed predicted peptide family showing sequence similarity to tobacco Rapid Alkalinization Factor (RALF), and is believed to play an essential role in the physiology of Arabidopsis. Consists of a single exon and is characterized by a conserved C-terminal motif and N-terminal signal peptide.	similar to RALFL28 (RALF-LIKE 28) [Arabidopsis thaliana] (TAIR:AT4G11510.1); contains InterPro domain Rapid ALkalinization Factor (InterPro:IPR008801)
AT3G05450	7	protein_coding			similar to unknown protein [Arabidopsis thaliana] (TAIR:AT3G05685.1); contains InterPro domain Cystatin-related, plant (InterPro:IPR006525)
AT3G05685	4	protein_coding			similar to unknown protein [Arabidopsis thaliana] (TAIR:AT5G17090.1); contains InterPro domain Cystatin-related, plant (InterPro:IPR006525)
AT3G05727	2	protein_coding	hormone	Encodes a defensin-like (DEFL) family protein.	similar to unknown protein [Arabidopsis thaliana] (TAIR:AT3G05730.1); similar to disease resistance-responsive family protein [Brassica rapa] (GB:ABV89608.1); contains InterPro domain Insulin-like; (InterPro:IPR016179)
AT3G05730	2	protein_coding		Encodes a defensin-like (DEFL) family protein.	similar to hormone [Arabidopsis thaliana] (TAIR:AT3G05727.1); similar to disease resistance-responsive family protein [Brassica rapa] (GB:ABV89608.1)
AT3G05935	1	protein_coding	unknown protein
AT3G06090	1	protein_coding	unknown protein
AT3G06280	1	protein_coding			similar to F-box family protein [Arabidopsis thaliana] (TAIR:AT1G47730.1); contains InterPro domain F-box associated type 3 (InterPro:IPR013187)
AT3G06435	1	protein_coding	Expressed protein
AT3G06545	2	protein_coding			similar to unknown protein [Arabidopsis thaliana] (TAIR:AT3G11060.1)
AT3G06600	3	protein_coding	unknown protein
AT3G07005	2	protein_coding	LCR43 (Low-molecular-weight cysteine-rich 43)	Encodes a member of a family of small,secreted, cysteine rich protein with sequence similarity to the PCP (pollen coat protein) gene family.	similar to LCR44 (Low-molecular-weight cysteine-rich 44) [Arabidopsis thaliana] (TAIR:AT3G06985.1); contains domain LC43_ARATH_P82758; (PD687080)
AT3G07710	1	protein_coding			similar to DNA-binding storekeeper protein-related [Arabidopsis thaliana] (TAIR:AT2G25650.1)
AT3G09750	1	protein_coding	unknown protein
AT3G09922	1	protein_coding	IPS1 (INDUCED BY PHOSPHATE STARVATION1)	AF236376 Arabidopsis thaliana IPS1 mRNA, complete sequence
AT3G10195	2	protein_coding		Encodes a defensin-like (DEFL) family protein.	contains domain PROKAR_LIPOPROTEIN (PS51257)
AT3G11060	1	protein_coding			similar to unknown protein [Arabidopsis thaliana] (TAIR:AT3G06545.1)
AT3G11825	1	protein_coding		Encodes a Protease inhibitor/seed storage/LTP family protein	similar to unknown protein [Arabidopsis thaliana] (TAIR:AT3G59455.1); similar to unknown protein [Arabidopsis thaliana] (TAIR:AT2G16592.1); contains InterPro domain Bifunctional inhibitor/plant lipid transfer protein/seed storage (InterPro:IPR016140)
AT3G11860	3	protein_coding			similar to unknown protein [Arabidopsis thaliana] (TAIR:AT3G11890.2); similar to unknown protein [Arabidopsis thaliana] (TAIR:AT3G11890.1)
AT3G13437	2	protein_coding	unknown protein
AT3G14030	2	protein_coding			similar to F-box family protein [Arabidopsis thaliana] (TAIR:AT1G10890.1); contains InterPro domain F-box associated type 1 (InterPro:IPR006527)
AT3G14340	1	protein_coding	unknown protein
AT3G15440	1	protein_coding			similar to zinc finger (C3HC4-type RING finger) family protein [Arabidopsis thaliana] (TAIR:AT3G15740.1)
AT3G15578	1	protein_coding	unknown protein
AT3G15860	1	protein_coding			similar to unknown protein [Arabidopsis thaliana] (TAIR:AT5G26090.1)
AT3G16020	2	protein_coding	phospholipase C		similar to F-box family protein [Arabidopsis thaliana] (TAIR:AT5G36730.1); similar to F-box family protein [Arabidopsis thaliana] (TAIR:AT5G36820.1); contains InterPro domain Phospholipase C, phosphatidylinositol-specific , X region; (InterPro:IPR000909); contains InterPro domain F-box associated type 1 (InterPro:IPR006527)
AT3G16895	2	protein_coding		Encodes a defensin-like (DEFL) family protein.	similar to unknown protein [Arabidopsis thaliana] (TAIR:AT3G17155.1); contains domain PD864278 (PD864278)
AT3G17155	2	protein_coding		Encodes a defensin-like (DEFL) family protein.	similar to unknown protein [Arabidopsis thaliana] (TAIR:AT3G16895.1); contains domain PD864278 (PD864278)
AT3G17998	12	protein_coding	CPuORF30 (Conserved peptide upstream open reading frame 30)	Upstream open reading frames (uORFs) are small open reading frames found in the 5' UTR of a mature mRNA, and can potentially mediate translational regulation of the largest, or major, ORF (mORF). CPuORF30 represents a conserved upstream opening reading frame relative to major ORF AT3G18000.1
AT3G18120	1	protein_coding	F-box family protein-related		similar to F-box family protein [Arabidopsis thaliana] (TAIR:AT3G17620.1); contains InterPro domain F-box associated type 1 (InterPro:IPR006527)
AT3G18518	1	protein_coding	DVL7/RTFL20 (ROTUNDIFOLIA LIKE 20)	Member of a family of small polypeptides found only in angiosperm lineages.Contains a conserved 29 amino acid domain (RTF or DVL domain).	similar to DVL2/RTFL19 (ROTUNDIFOLIA LIKE 19) [Arabidopsis thaliana] (TAIR:AT3G02493.1); contains InterPro domain DVL (InterPro:IPR012552)
AT3G19030	1	protein_coding			similar to unknown protein [Arabidopsis thaliana] (TAIR:AT1G49500.1)
AT3G19520	6	protein_coding			similar to unknown protein [Arabidopsis thaliana] (TAIR:AT1G28500.1); contains InterPro domain Protein of unknown function DUF626, Arabidopsis thaliana (InterPro:IPR006462)
AT3G19790	3	protein_coding	unknown protein
AT3G20155	5	protein_coding	unknown protein
AT3G20400	1	protein_coding	EMB2743 (EMBRYO DEFECTIVE 2743)		similar to F-box family protein [Arabidopsis thaliana] (TAIR:AT3G17620.1); similar to hypothetical protein 25.t00068 [Brassica oleracea] (GB:ABD64961.1); contains InterPro domain F-box associated type 1 (InterPro:IPR006527)
AT3G20555	2	protein_coding	unknown protein
AT3G20993	2	protein_coding	LCR56 (Low-molecular-weight cysteine-rich 56)	Encodes a member of a family of small,secreted, cysteine rich protein with sequence similarity to the PCP (pollen coat protein) gene family.	Identical to Putative low-molecular-weight cysteine-rich protein LCR56 precursor (LCR56) [Arabidopsis Thaliana] (GB:P82770); similar to LCR55 (Low-molecular-weight cysteine-rich 55) [Arabidopsis thaliana] (TAIR:AT3G20997.1); contains InterPro domain S locus-related glycoprotein 1 binding pollen coat (InterPro:IPR010851)
AT3G20997	2	protein_coding	LCR55 (Low-molecular-weight cysteine-rich 55)	Encodes a member of a family of small,secreted, cysteine rich protein with sequence similarity to the PCP (pollen coat protein) gene family.	Identical to Putative low-molecular-weight cysteine-rich protein LCR55 precursor (LCR55) [Arabidopsis Thaliana] (GB:P82769); similar to LCR56 (Low-molecular-weight cysteine-rich 56) [Arabidopsis thaliana] (TAIR:AT3G20993.1); contains InterPro domain S locus-related glycoprotein 1 binding pollen coat (InterPro:IPR010851); contains InterPro domain Knottin; (InterPro:IPR003614)
AT3G22240	2	protein_coding	unknown protein
AT3G22415	2	protein_coding	unknown protein
AT3G23167	2	protein_coding	LCR39 (Low-molecular-weight cysteine-rich 39)	Encodes a member of a family of small,secreted, cysteine rich protein with sequence similarity to the PCP (pollen coat protein) gene family.	Identical to Putative low-molecular-weight cysteine-rich protein LCR39 precursor (LCR39) [Arabidopsis Thaliana] (GB:P82754); similar to LCR40 (Low-molecular-weight cysteine-rich 40) [Arabidopsis thaliana] (TAIR:AT2G14935.1); contains domain PD683306 (PD683306)
AT3G23633	1	protein_coding			similar to F-box family protein (FBX9) [Arabidopsis thaliana] (TAIR:AT2G04920.1); contains InterPro domain F-box associated type 1 (InterPro:IPR006527)
AT3G23680	2	protein_coding	F-box family protein-related		similar to F-box family protein [Arabidopsis thaliana] (TAIR:AT3G23685.1); contains InterPro domain F-box associated type 1 (InterPro:IPR006527)
AT3G23685	2	protein_coding	F-box family protein		similar to F-box family protein-related [Arabidopsis thaliana] (TAIR:AT3G25090.1); contains InterPro domain F-box associated type 1 (InterPro:IPR006527)
AT3G23715	2	protein_coding	SCRL13 (SCR-Like 13)	Encodes a member of a family of small, secreted, cysteine rich proteins with sequence similarity to SCR (S locus cysteine-rich protein).	Identical to Uncharacterized protein SCRL13 precursor (SCRL13) [Arabidopsis Thaliana] (GB:P82632); similar to SCRL12 (SCR-Like 12) [Arabidopsis thaliana] (TAIR:AT3G23727.1)
AT3G23727	2	protein_coding	SCRL12 (SCR-Like 12)	Encodes a member of a family of small, secreted, cysteine rich proteins with sequence similarity to SCR (S locus cysteine-rich protein).	Identical to Uncharacterized protein SCRL12 precursor (SCRL12) [Arabidopsis Thaliana] (GB:P82631); similar to SCRL13 (SCR-Like 13) [Arabidopsis thaliana] (TAIR:AT3G23715.1)
AT3G24070	1	protein_coding	zinc knuckle (CCHC-type) family protein		similar to unknown protein [Arabidopsis thaliana] (TAIR:AT2G13450.1); contains InterPro domain Zinc finger, CCHC-type; (InterPro:IPR001878)
AT3G24225	1	protein_coding	CLE19 (CLAVATA3/ESR-RELATED 19); receptor binding	Member of a large family of putative ligands homologous to the Clavata3 gene. Consists of a single exon. Can partially replace CLV3 function in vivo.	similar to CLV3/ESR-related 19 [Brassica napus] (GB:AAL57176.1)
AT3G24270	2	protein_coding	APUM25 (ARABIDOPSIS PUMILIO 25); RNA binding / binding		contains InterPro domain Armadillo-type fold; (InterPro:IPR016024); contains InterPro domain Pumilio RNA-binding region; (InterPro:IPR001313); contains InterPro domain Armadillo-like helical; (InterPro:IPR011989)
AT3G24465	1	protein_coding		Encodes a Plant thionin family protein	similar to unknown protein [Arabidopsis thaliana] (TAIR:AT5G38378.1)
AT3G24508	2	protein_coding		Encodes a defensin-like (DEFL) family protein.	similar to unknown protein [Arabidopsis thaliana] (TAIR:AT3G24513.1)
AT3G24510	2	protein_coding		Encodes a defensin-like (DEFL) family protein.	similar to unknown protein [Arabidopsis thaliana] (TAIR:AT3G24508.1)
AT3G24513	2	protein_coding		Encodes a defensin-like (DEFL) family protein.	similar to unknown protein [Arabidopsis thaliana] (TAIR:AT3G24508.1)
AT3G24640	2	protein_coding	lyase
AT3G25080	5	protein_coding			similar to unknown protein [Arabidopsis thaliana] (TAIR:AT1G02770.1); contains InterPro domain Protein of unknown function DUF626, Arabidopsis thaliana (InterPro:IPR006462)
AT3G25090	2	protein_coding	F-box family protein-related		similar to F-box family protein [Arabidopsis thaliana] (TAIR:AT3G23685.1); contains InterPro domain F-box associated type 1 (InterPro:IPR006527)
AT3G25200	4	protein_coding			similar to unknown protein [Arabidopsis thaliana] (TAIR:AT5G53240.1)
AT3G25265	2	protein_coding	LCR4 (Low-molecular-weight cysteine-rich 4)	Encodes a member of a family of small,secreted, cysteine rich protein with sequence similarity to the PCP (pollen coat protein) gene family.	Identical to Putative low-molecular-weight cysteine-rich protein LCR4 precursor (LCR4) [Arabidopsis Thaliana] (GB:P82719); similar to LCR14 (Low-molecular-weight cysteine-rich 14) [Arabidopsis thaliana] (TAIR:AT2G25344.1); contains InterPro domain S locus-related glycoprotein 1 binding pollen coat (InterPro:IPR010851)
AT3G25727	3	protein_coding			similar to unknown protein [Arabidopsis thaliana] (TAIR:AT2G02520.1)
AT3G27425	1	protein_coding		Encodes a ECA1 gametogenesis related family protein	similar to unknown protein [Arabidopsis thaliana] (TAIR:AT3G01324.1)
AT3G27503	2	protein_coding	SCRL19 (SCR-Like 19)	Encodes a member of a family of small, secreted, cysteine rich proteins with sequence similarity to SCR (S locus cysteine-rich protein).	Identical to Uncharacterized protein SCRL19 precursor (SCRL19) [Arabidopsis Thaliana] (GB:P82638); similar to SCRL18 (SCR-Like 18) [Arabidopsis thaliana] (TAIR:AT2G14282.1)
AT3G27590	2	protein_coding			similar to unknown protein [Arabidopsis thaliana] (TAIR:AT4G05095.1)
AT3G27835	2	protein_coding		Encodes a defensin-like (DEFL) family protein.	similar to unknown protein [Arabidopsis thaliana] (TAIR:AT3G27831.1); contains InterPro domain Gamma thionin; (InterPro:IPR008176); contains InterPro domain Knottin; (InterPro:IPR003614)
AT3G27900	1	protein_coding			similar to unknown protein [Arabidopsis thaliana] (TAIR:AT1G34560.1); contains InterPro domain Protein of unknown function DUF1184 (InterPro:IPR009568)
AT3G28223	2	protein_coding			similar to F-box family protein-related [Arabidopsis thaliana] (TAIR:AT3G28330.1); contains InterPro domain Cyclin-like F-box (InterPro:IPR001810); contains InterPro domain F-box associated type 1 (InterPro:IPR006527)
AT3G28280	2	protein_coding			Identical to Putative F-box protein At3g28280 [Arabidopsis Thaliana] (GB:Q9LHD8); similar to F-box family protein-related [Arabidopsis thaliana] (TAIR:AT3G28330.1)
AT3G28310	2	protein_coding			similar to AT14A [Arabidopsis thaliana] (TAIR:AT3G28290.1); similar to AT14A [Arabidopsis thaliana] (TAIR:AT3G28300.1); contains InterPro domain Protein of unknown function DUF677 (InterPro:IPR007749)
AT3G28330	2	protein_coding	F-box family protein-related		Identical to Putative F-box protein At3g28330 [Arabidopsis Thaliana] (GB:Q9LHD3); similar to unknown protein [Arabidopsis thaliana] (TAIR:AT3G28223.1); contains InterPro domain F-box associated type 1 (InterPro:IPR006527)
AT3G28530	1	protein_coding	UDP-glucose 4-epimerase		contains InterPro domain UDP-glucose 4-epimerase; (InterPro:IPR005886)
AT3G28750	1	protein_coding			similar to unknown protein [Arabidopsis thaliana] (TAIR:AT5G39880.1)
AT3G28958	4	protein_coding	plastocyanin-like domain-containing protein		similar to copper ion binding / electron carrier [Arabidopsis thaliana] (TAIR:AT1G45063.1); contains InterPro domain Cupredoxin (InterPro:IPR008972); contains InterPro domain Plastocyanin-like; (InterPro:IPR003245)
AT3G29791	4	protein_coding	unknown protein
AT3G30220	3	protein_coding			similar to unknown protein [Arabidopsis thaliana] (TAIR:AT3G43150.1)
AT3G30230	5	protein_coding	myosin heavy chain-related		similar to myosin heavy chain-related [Arabidopsis thaliana] (TAIR:AT5G32590.1); similar to hypothetical protein 26.t00052 [Brassica oleracea] (GB:ABD65035.1)
AT3G30520	5	protein_coding			similar to unknown protein [Arabidopsis thaliana] (TAIR:AT3G42870.1)
AT3G30820	3	protein_coding			similar to unknown protein [Arabidopsis thaliana] (TAIR:AT2G14000.1); similar to hypothetical protein 27.t00034 [Brassica oleracea] (GB:ABD65055.1)
AT3G31910	5	protein_coding			similar to Ulp1 protease family protein [Arabidopsis thaliana] (TAIR:AT5G45570.1); similar to hypothetical protein 27.t00096 [Brassica oleracea] (GB:ABD65084.1); contains InterPro domain Region of unknown function DUF1985 (InterPro:IPR015410)
AT3G32050	3	protein_coding			similar to unknown protein [Arabidopsis thaliana] (TAIR:AT3G14780.1)
AT3G32150	4	protein_coding			similar to unknown protein [Arabidopsis thaliana] (TAIR:AT3G32190.1)
AT3G32160	2	protein_coding			similar to unknown protein [Arabidopsis thaliana] (TAIR:AT3G43150.1)
AT3G32180	2	protein_coding			similar to unknown protein [Arabidopsis thaliana] (TAIR:AT3G32160.1)
AT3G32960	2	protein_coding			contains InterPro domain Region of unknown function DUF1985 (InterPro:IPR015410)
AT3G33293	2	protein_coding			similar to myosin heavy chain-related [Arabidopsis thaliana] (TAIR:AT3G30230.1)
AT3G33393	2	protein_coding	protein binding		similar to unknown protein [Arabidopsis thaliana] (TAIR:AT5G35604.1); contains InterPro domain t-SNARE; (InterPro:IPR010989)
AT3G33528	3	protein_coding			similar to unknown protein [Arabidopsis thaliana] (TAIR:AT4G07526.3); similar to unknown protein [Arabidopsis thaliana] (TAIR:AT4G07526.2); similar to unknown protein [Arabidopsis thaliana] (TAIR:AT4G07526.1)
AT3G42060	7	protein_coding	myosin heavy chain-related		similar to myosin heavy chain-related [Arabidopsis thaliana] (TAIR:AT2G15420.1); similar to hypothetical protein 27.t00126 [Brassica oleracea] (GB:ABD65062.1)
AT3G42473	2	protein_coding	LCR47 (Low-molecular-weight cysteine-rich 47)	Encodes a member of a family of small,secreted, cysteine rich protein with sequence similarity to the PCP (pollen coat protein) gene family.	Identical to Putative low-molecular-weight cysteine-rich protein LCR47 precursor (LCR47) [Arabidopsis Thaliana] (GB:P82762); similar to unknown protein [Arabidopsis thaliana] (TAIR:AT5G32619.1); contains domain PD694200 (PD694200)
AT3G42475	1	protein_coding	unknown protein
AT3G42870	4	protein_coding			similar to unknown protein [Arabidopsis thaliana] (TAIR:AT3G30520.1)
AT3G42940	1	protein_coding			similar to zinc finger (C3HC4-type RING finger) family protein [Arabidopsis thaliana] (TAIR:AT2G24480.1); contains domain RING/U-box (SSF57850)
AT3G43083	2	protein_coding	LCR33 (Low-molecular-weight cysteine-rich 33)	Encodes a member of a family of small,secreted, cysteine rich protein with sequence similarity to the PCP (pollen coat protein) gene family.	Identical to Putative low-molecular-weight cysteine-rich protein LCR33 precursor (LCR33) [Arabidopsis Thaliana] (GB:P82748); contains InterPro domain S locus-related glycoprotein 1 binding pollen coat (InterPro:IPR010851)
AT3G43150	2	protein_coding			similar to unknown protein [Arabidopsis thaliana] (TAIR:AT3G32160.1)
AT3G43170	3	protein_coding			similar to unknown protein [Arabidopsis thaliana] (TAIR:AT5G54330.1); contains InterPro domain Protein of unknown function DUF295 (InterPro:IPR005174)
AT3G43410	2	protein_coding			similar to unknown protein [Arabidopsis thaliana] (TAIR:AT5G35945.1)
AT3G43470	3	protein_coding	nucleic acid binding / zinc ion binding		similar to zinc knuckle (CCHC-type) family protein [Arabidopsis thaliana] (TAIR:AT2G15180.1); contains InterPro domain Zinc finger, CCHC-type; (InterPro:IPR001878)
AT3G43480	1	protein_coding			similar to nucleic acid binding / zinc ion binding [Arabidopsis thaliana] (TAIR:AT3G43470.1)
AT3G43505	2	protein_coding	LCR30 (Low-molecular-weight cysteine-rich 30)	Encodes a member of a family of small,secreted, cysteine rich protein with sequence similarity to the PCP (pollen coat protein) gene family.	Identical to Low-molecular-weight cysteine-rich protein LCR30 precursor (LCR30) [Arabidopsis Thaliana] (GB:P82745); similar to LCR54 (Low-molecular-weight cysteine-rich 54) [Arabidopsis thaliana] (TAIR:AT3G61182.1); similar to LCR52 (Low-molecular-weight cysteine-rich 52) [Arabidopsis thaliana] (TAIR:AT3G61175.1); contains InterPro domain S locus-related glycoprotein 1 binding pollen coat (InterP…
AT3G43940	6	protein_coding	unknown protein
AT3G43970	2	protein_coding			similar to unknown protein [Arabidopsis thaliana] (TAIR:AT5G53240.1)
AT3G44180	3	protein_coding	syntaxin-related family protein		similar to F-box family protein [Arabidopsis thaliana] (TAIR:AT3G44060.1)
AT3G44230	1	protein_coding			similar to unknown protein [Arabidopsis thaliana] (TAIR:AT5G22160.1)
AT3G44235	2	protein_coding			similar to unknown protein [Arabidopsis thaliana] (TAIR:AT5G22150.1)
AT3G44570	4	protein_coding			similar to unknown protein [Arabidopsis thaliana] (TAIR:AT3G30820.1); similar to hypothetical protein 26.t00034 [Brassica oleracea] (GB:ABD65011.1)
AT3G44580	1	protein_coding			similar to unknown protein [Arabidopsis thaliana] (TAIR:AT3G44570.1)
AT3G44713	3	protein_coding			similar to unknown protein [Arabidopsis thaliana] (TAIR:AT2G14800.1); similar to heat shock protein -related [Brassica oleracea] (GB:ABD65027.1)
AT3G44718	1	protein_coding		Encodes a Plant thionin family protein	similar to unknown protein [Arabidopsis thaliana] (TAIR:AT2G20619.1)
AT3G44760	1	protein_coding			similar to unknown protein [Arabidopsis thaliana] (TAIR:AT3G44770.1)
AT3G44770	9	protein_coding			similar to unknown protein [Arabidopsis thaliana] (TAIR:AT4G29550.1); contains InterPro domain Protein of unknown function DUF626, Arabidopsis thaliana (InterPro:IPR006462)
AT3G44780	4	protein_coding			similar to binding [Arabidopsis thaliana] (TAIR:AT3G19515.2); contains domain Cysteine proteinases (SSF54001)
AT3G44935	2	protein_coding			similar to unknown protein [Arabidopsis thaliana] (TAIR:AT5G28420.1)
AT3G45093	2	protein_coding	endopeptidase inhibitor	Encodes a defensin-like (DEFL) family protein.	similar to unknown protein [Arabidopsis thaliana] (TAIR:AT5G43401.1); contains InterPro domain Proteinase and amylase inhibitor; (InterPro:IPR011052)
AT3G45242	12	protein_coding	CPuORF61 (Conserved peptide upstream open reading frame 61)	Upstream open reading frames (uORFs) are small open reading frames found in the 5' UTR of a mature mRNA, and can potentially mediate translational regulation of the largest, or major, ORF (mORF). CPuORF61 represents a conserved upstream opening reading frame relative to major ORF AT3G45240.1	similar to CPuORF62 (Conserved peptide upstream open reading frame 62) [Arabidopsis thaliana] (TAIR:AT5G60548.1)
AT3G45248	1	protein_coding		Encodes a ECA1 gametogenesis related family protein	similar to unknown protein [Arabidopsis thaliana] (TAIR:AT3G45245.1)
AT3G45252	1	protein_coding		Encodes a ECA1 gametogenesis related family protein	similar to unknown protein [Arabidopsis thaliana] (TAIR:AT3G45248.1)
AT3G45275	1	protein_coding		Encodes a ECA1 gametogenesis related family protein	similar to unknown protein [Arabidopsis thaliana] (TAIR:AT3G45285.1)
AT3G45730	1	protein_coding	unknown protein
AT3G47020	4	protein_coding	F-box family protein		Identical to Putative F-box protein At3g47020 [Arabidopsis Thaliana] (GB:Q9SD71); similar to F-box family protein [Arabidopsis thaliana] (TAIR:AT3G47030.1); contains InterPro domain F-box associated type 3 (InterPro:IPR013187); contains InterPro domain Cyclin-like F-box (InterPro:IPR001810); contains InterPro domain F-box associated type 1 (InterPro:IPR006527)
AT3G47100	1	protein_coding	unknown protein
AT3G47295	2	protein_coding	unknown protein
AT3G47410	1	protein_coding	unknown protein
AT3G48185	1	protein_coding	unknown protein
AT3G48205	2	protein_coding		Encodes a Plant thionin family protein
AT3G48208	1	protein_coding		Encodes a Plant thionin family protein
AT3G48231	2	protein_coding	LCR48 (Low-molecular-weight cysteine-rich 48)	Encodes a member of a family of small,secreted, cysteine rich protein with sequence similarity to the PCP (pollen coat protein) gene family.	Identical to Putative low-molecular-weight cysteine-rich protein LCR48 precursor (LCR48) [Arabidopsis Thaliana] (GB:P82763); similar to LCR49 (Low-molecular-weight cysteine-rich 49) [Arabidopsis thaliana] (TAIR:AT2G33233.1); contains domain LC48_ARATH_P82763; (PD864278)
AT3G48298	1	protein_coding	unknown protein
AT3G49305	3	protein_coding			similar to proline-rich family protein [Arabidopsis thaliana] (TAIR:AT3G49300.1)
AT3G49307	3	protein_coding	Expressed protein
AT3G50925	2	protein_coding		Encodes a defensin-like (DEFL) family protein.
AT3G51632	6	protein_coding	CPuORF44 (Conserved peptide upstream open reading frame 44)	Upstream open reading frames (uORFs) are small open reading frames found in the 5' UTR of a mature mRNA, and can potentially mediate translational regulation of the largest, or major, ORF (mORF). CPuORF44 represents a conserved upstream opening reading frame relative to major ORF AT3G51630.1
AT3G53235	3	protein_coding	unknown protein
AT3G54410	1	protein_coding			similar to unknown protein [Arabidopsis thaliana] (TAIR:AT1G70040.1); contains InterPro domain Protein of unknown function DUF1163 (InterPro:IPR009544)
AT3G54730	1	protein_coding			similar to ATOFP9/OFP9 (Arabidopsis thaliana ovate family protein 9) [Arabidopsis thaliana] (TAIR:AT4G04030.1)
AT3G54804	1	protein_coding	unknown protein
AT3G56260	2	protein_coding	unknown protein
AT3G56390	1	protein_coding	unknown protein
AT3G56670	2	protein_coding			similar to F-box family protein [Arabidopsis thaliana] (TAIR:AT5G50220.1)
AT3G57210	1	protein_coding			similar to EMB2204 (EMBRYO DEFECTIVE 2204) [Arabidopsis thaliana] (TAIR:AT1G22090.1); contains InterPro domain Protein of unknown function DUF626, Arabidopsis thaliana (InterPro:IPR006462)
AT3G59455	1	protein_coding		Encodes a Protease inhibitor/seed storage/LTP family protein	similar to unknown protein [Arabidopsis thaliana] (TAIR:AT3G11825.1); contains InterPro domain Bifunctional inhibitor/plant lipid transfer protein/seed storage (InterPro:IPR016140)
AT3G59460	3	protein_coding			similar to F-box family protein [Arabidopsis thaliana] (TAIR:AT3G60040.1)
AT3G59620	3	protein_coding			similar to jacalin lectin family protein [Arabidopsis thaliana] (TAIR:AT5G35940.1); contains InterPro domain Mannose-binding lectin (InterPro:IPR001229)
AT3G59930	2	protein_coding		Encodes a defensin-like (DEFL) family protein.	similar to unknown protein [Arabidopsis thaliana] (TAIR:AT5G33355.1)
AT3G60647	1	protein_coding	unknown protein
AT3G60700	2	protein_coding			similar to unknown protein [Arabidopsis thaliana] (TAIR:AT1G70040.1); contains InterPro domain Protein of unknown function DUF1163 (InterPro:IPR009544)
AT3G61175	2	protein_coding	LCR52 (Low-molecular-weight cysteine-rich 52)	Encodes a member of a family of small,secreted, cysteine rich protein with sequence similarity to the PCP (pollen coat protein) gene family.	Identical to Putative low-molecular-weight cysteine-rich protein LCR52 precursor (LCR52) [Arabidopsis Thaliana] (GB:P82766); similar to LCR53 (Low-molecular-weight cysteine-rich 53) [Arabidopsis thaliana] (TAIR:AT3G61177.1); contains InterPro domain S locus-related glycoprotein 1 binding pollen coat (InterPro:IPR010851); contains InterPro domain Knottin; (InterPro:IPR003614)
AT3G61177	2	protein_coding	LCR53 (Low-molecular-weight cysteine-rich 53)	Encodes a member of a family of small,secreted, cysteine rich protein with sequence similarity to the PCP (pollen coat protein) gene family.	Identical to Putative low-molecular-weight cysteine-rich protein LCR53 precursor (LCR53) [Arabidopsis Thaliana] (GB:P82767); similar to LCR52 (Low-molecular-weight cysteine-rich 52) [Arabidopsis thaliana] (TAIR:AT3G61175.1); contains InterPro domain S locus-related glycoprotein 1 binding pollen coat (InterPro:IPR010851); contains InterPro domain Knottin; (InterPro:IPR003614)
AT3G61182	2	protein_coding	LCR54 (Low-molecular-weight cysteine-rich 54)	Encodes a member of a family of small,secreted, cysteine rich protein with sequence similarity to the PCP (pollen coat protein) gene family.	Identical to Putative low-molecular-weight cysteine-rich protein LCR54 precursor (LCR54) [Arabidopsis Thaliana] (GB:P82768); similar to LCR30 (Low-molecular-weight cysteine-rich 30) [Arabidopsis thaliana] (TAIR:AT3G43505.1); contains InterPro domain S locus-related glycoprotein 1 binding pollen coat (InterPro:IPR010851); contains InterPro domain Knottin; (InterPro:IPR003614)
AT3G61840	1	protein_coding			similar to unknown protein [Arabidopsis thaliana] (TAIR:AT2G46535.1)
AT3G62350	1	protein_coding			similar to S locus F-box-related / SLF-related [Arabidopsis thaliana] (TAIR:AT1G71320.1)
AT3G62400	2	protein_coding	unknown protein
AT3G62422	1	protein_coding	CPuORF3 (Conserved peptide upstream open reading frame 3)	Upstream open reading frames (uORFs) are small open reading frames found in the 5' UTR of a mature mRNA, and can potentially mediate translational regulation of the largest, or major, ORF (mORF). CPuORF3 represents a conserved upstream opening reading frame relative to major ORF AT3G62420.1
AT3G63040	1	protein_coding	unknown protein
AT3G63050	1	protein_coding			similar to unknown protein [Arabidopsis thaliana] (TAIR:AT2G48075.1)
AT3G63052	1	protein_coding	unknown protein
AT3G63360	2	protein_coding	defensin-related	Encodes a defensin-like (DEFL) family protein.	contains InterPro domain Knottin; (InterPro:IPR003614)
AT4G00280	3	protein_coding			similar to leucine-rich repeat protein kinase, putative [Arabidopsis thaliana] (TAIR:AT2G19210.1)
AT4G01340	6	protein_coding	CHP-rich zinc finger protein-related		similar to DC1 domain-containing protein [Arabidopsis thaliana] (TAIR:AT4G01350.1)
AT4G02465	4	protein_coding	unknown protein
AT4G03040	3	protein_coding	unknown protein
AT4G03298	3	protein_coding	unknown protein
AT4G03505	1	protein_coding			similar to ankyrin repeat family protein [Arabidopsis thaliana] (TAIR:AT4G03470.1)
AT4G03570	9	protein_coding			similar to unknown protein [Arabidopsis thaliana] (TAIR:AT4G03590.1); contains InterPro domain Cystatin-related, plant (InterPro:IPR006525)
AT4G03590	4	protein_coding			similar to unknown protein [Arabidopsis thaliana] (TAIR:AT4G03570.1); contains InterPro domain Cystatin-related, plant (InterPro:IPR006525)
AT4G03740	6	protein_coding			similar to SLL3 ORF2 protein [Brassica oleracea] (GB:ABD65153.1)
AT4G05630	1	protein_coding			similar to unknown protein [Arabidopsis thaliana] (TAIR:AT4G12617.1)
AT4G06490	1	protein_coding			similar to unknown protein [Arabidopsis thaliana] (TAIR:AT5G29050.1)
AT4G07526	6	protein_coding			similar to unknown protein [Arabidopsis thaliana] (TAIR:AT3G33528.1)
AT4G07675	4	protein_coding			similar to unknown protein [Arabidopsis thaliana] (TAIR:AT1G49700.1)
AT4G07740	4	protein_coding			similar to unknown protein [Arabidopsis thaliana] (TAIR:AT3G43150.1)
AT4G07932	4	protein_coding			similar to unknown protein [Arabidopsis thaliana] (TAIR:AT3G43150.1)
AT4G08028	2	protein_coding		Encodes a defensin-like (DEFL) family protein.	similar to unknown protein [Arabidopsis thaliana] (TAIR:AT2G40995.1); contains InterPro domain Molecular chaperone, heat shock protein, Hsp40, DnaJ (InterPro:IPR015609)
AT4G08097	9	protein_coding			similar to unknown protein [Arabidopsis thaliana] (TAIR:AT3G32190.1); similar to myosin heavy chain-related [Arabidopsis thaliana] (TAIR:AT3G30230.1)
AT4G08270	1	protein_coding			similar to DNA binding [Arabidopsis thaliana] (TAIR:AT3G47680.1); similar to hypothetical protein 24.t00018 [Brassica oleracea] (GB:ABD64940.1)
AT4G08485	2	protein_coding		Encodes a defensin-like (DEFL) family protein.	similar to unknown protein [Arabidopsis thaliana] (TAIR:AT4G08869.1); similar to unknown protein [Arabidopsis thaliana] (TAIR:AT4G08875.1)
AT4G08555	1	protein_coding	unknown protein
AT4G08760	10	protein_coding			similar to ATNUC-L1/PARL1 (PARALLEL 1), nucleic acid binding [Arabidopsis thaliana] (TAIR:AT1G48920.1)
AT4G08869	2	protein_coding		Encodes a defensin-like (DEFL) family protein.	similar to unknown protein [Arabidopsis thaliana] (TAIR:AT4G08875.1); contains domain PROKAR_LIPOPROTEIN (PS51257)
AT4G09647	2	protein_coding		Encodes a defensin-like (DEFL) family protein.
AT4G09984	2	protein_coding	LCR34 (Low-molecular-weight cysteine-rich 34)	Encodes a member of a family of small,secreted, cysteine rich protein with sequence similarity to the PCP (pollen coat protein) gene family.	Identical to Putative low-molecular-weight cysteine-rich protein LCR34 precursor (LCR34) [Arabidopsis Thaliana] (GB:P82749); contains InterPro domain S locus-related glycoprotein 1 binding pollen coat (InterPro:IPR010851); contains InterPro domain Knottin; (InterPro:IPR003614)
AT4G10115	2	protein_coding	SCRL20 (SCR-Like 20)	Encodes a member of a family of small, secreted, cysteine rich proteins with sequence similarity to SCR (S locus cysteine-rich protein).	Identical to Uncharacterized protein SCRL20 precursor (SCRL20) [Arabidopsis Thaliana] (GB:P82639); similar to SCRL21 (SCR-Like 21) [Arabidopsis thaliana] (TAIR:AT4G10767.1); contains InterPro domain Plant self-incompatibility response; (InterPro:IPR010682)
AT4G10457	2	protein_coding	SCRL1 (SCR-Like 1)	Encodes a member of a family of small, secreted, cysteine rich proteins with sequence similarity to SCR (S locus cysteine-rich protein).	Identical to Uncharacterized protein SCRL1 precursor (SCRL1) [Arabidopsis Thaliana] (GB:P82620); similar to SCRL2 (SCR-Like 2) [Arabidopsis thaliana] (TAIR:AT1G65113.1); similar to SCRL1 protein [Brassica oleracea] (GB:CAC19879.1); contains InterPro domain Plant self-incompatibility response; (InterPro:IPR010682)
AT4G10470	4	protein_coding			similar to unknown protein [Arabidopsis thaliana] (TAIR:AT1G33050.2)
AT4G10595	2	protein_coding	LCR2 (Low-molecular-weight cysteine-rich 2)	Encodes a member of a family of small,secreted, cysteine rich protein with sequence similarity to the PCP (pollen coat protein) gene family.	Identical to Putative low-molecular-weight cysteine-rich protein LCR2 precursor (LCR2) [Arabidopsis Thaliana] (GB:P82717); similar to LCR34 (Low-molecular-weight cysteine-rich 34) [Arabidopsis thaliana] (TAIR:AT4G09984.1); contains InterPro domain S locus-related glycoprotein 1 binding pollen coat (InterPro:IPR010851)
AT4G10603	2	protein_coding		Encodes a defensin-like (DEFL) family protein.	similar to LCR2 (Low-molecular-weight cysteine-rich 2) [Arabidopsis thaliana] (TAIR:AT4G10595.1); contains InterPro domain S locus-related glycoprotein 1 binding pollen coat (InterPro:IPR010851); contains InterPro domain Knottin; (InterPro:IPR003614)
AT4G11020	2	protein_coding			similar to unknown protein [Arabidopsis thaliana] (TAIR:AT4G23870.1)
AT4G11393	2	protein_coding		Encodes a defensin-like (DEFL) family protein.	similar to hormone [Arabidopsis thaliana] (TAIR:AT3G05727.1)
AT4G11485	2	protein_coding	LCR11 (Low-molecular-weight cysteine-rich 11)	Encodes a member of a family of small,secreted, cysteine rich protein with sequence similarity to the PCP (pollen coat protein) gene family.	Identical to Putative low-molecular-weight cysteine-rich protein LCR11 precursor (LCR11) [Arabidopsis Thaliana] (GB:P82726); similar to LCR17 (Low-molecular-weight cysteine-rich 17) [Arabidopsis thaliana] (TAIR:AT4G11760.1); contains InterPro domain S locus-related glycoprotein 1 binding pollen coat (InterPro:IPR010851)
AT4G11653	1	protein_coding	RALFL29 (RALF-LIKE 29)	Rapid alkalinization factor (RALF) family protein. Member of a diversely expressed predicted peptide family showing sequence similarity to tobacco Rapid Alkalinization Factor (RALF), and is believed to play an essential role in the physiology of Arabidopsis. Consists of a single exon and is characterized by a conserved C-terminal motif and N-terminal signal peptide.	similar to RALFL5 (RALF-LIKE 5) [Arabidopsis thaliana] (TAIR:AT1G35467.1)
AT4G11700	1	protein_coding			similar to unknown protein [Arabidopsis thaliana] (TAIR:AT3G57210.1); similar to EMB2204 (EMBRYO DEFECTIVE 2204) [Arabidopsis thaliana] (TAIR:AT1G22090.1); contains InterPro domain Protein of unknown function DUF626, Arabidopsis thaliana (InterPro:IPR006462)
AT4G11760	2	protein_coding	LCR17 (Low-molecular-weight cysteine-rich 17)	Encodes a member of a family of small,secreted, cysteine rich protein with sequence similarity to the PCP (pollen coat protein) gene family.	Identical to Low-molecular-weight cysteine-rich protein LCR17 (LCR17) [Arabidopsis Thaliana] (GB:Q9T0E3;GB:Q6GKX9); similar to LCR11 (Low-molecular-weight cysteine-rich 11) [Arabidopsis thaliana] (TAIR:AT4G11485.1); contains InterPro domain S locus-related glycoprotein 1 binding pollen coat (InterPro:IPR010851); contains InterPro domain Knottin; (InterPro:IPR003614)
AT4G11940	1	protein_coding			similar to heat shock protein binding [Arabidopsis thaliana] (TAIR:AT4G11930.1)
AT4G12220	1	protein_coding			similar to zinc finger (C3HC4-type RING finger) family protein [Arabidopsis thaliana] (TAIR:AT4G12210.1)
AT4G12580	1	protein_coding	unknown protein
AT4G12617	1	protein_coding			similar to unknown protein [Arabidopsis thaliana] (TAIR:AT4G05630.1)
AT4G12930	1	protein_coding			similar to unknown protein [Arabidopsis thaliana] (TAIR:AT4G28930.1)
AT4G12940	1	protein_coding			similar to unknown protein [Arabidopsis thaliana] (TAIR:AT4G12930.1)
AT4G13150	3	protein_coding	unknown protein
AT4G13680	1	protein_coding			similar to unknown protein [Arabidopsis thaliana] (TAIR:AT5G55270.1); contains InterPro domain Protein of unknown function DUF295 (InterPro:IPR005174)
AT4G13955	2	protein_coding		Encodes a defensin-like (DEFL) family protein.	similar to unknown protein [Arabidopsis thaliana] (TAIR:AT4G13968.1); contains domain PD694200 (PD694200)
AT4G13968	2	protein_coding		Encodes a defensin-like (DEFL) family protein.	similar to unknown protein [Arabidopsis thaliana] (TAIR:AT4G13955.1); contains domain PD694200 (PD694200)
AT4G14120	5	protein_coding			similar to unknown protein [Arabidopsis thaliana] (TAIR:AT3G23740.1)
AT4G14165	5	protein_coding	F-box family protein-related		similar to F-box family protein [Arabidopsis thaliana] (TAIR:AT4G22170.1); contains InterPro domain Protein of unknown function DUF295 (InterPro:IPR005174)
AT4G14260	2	protein_coding			similar to unknown protein [Arabidopsis thaliana] (TAIR:AT4G25920.1); contains InterPro domain Protein of unknown function DUF295 (InterPro:IPR005174)
AT4G14622	3	protein_coding	CPuORF60 (Conserved peptide upstream open reading frame 60)	Upstream open reading frames (uORFs) are small open reading frames found in the 5' UTR of a mature mRNA, and can potentially mediate translational regulation of the largest, or major, ORF (mORF). CPuORF60 represents a conserved upstream opening reading frame relative to major ORF AT4G14620.1
AT4G14785	2	protein_coding	SCRL23 (SCR-Like 23)	Encodes a member of a family of small, secreted, cysteine rich proteins with sequence similarity to SCR (S locus cysteine-rich protein).	Identical to Protein SCRL23 precursor (SCRL23) [Arabidopsis Thaliana] (GB:P82642); similar to SCRL22 (SCR-Like 22) [Arabidopsis thaliana] (TAIR:AT4G33465.1); contains InterPro domain Plant self-incompatibility response; (InterPro:IPR010682)
AT4G15563	4	protein_coding	unknown protein
AT4G15710	2	protein_coding	unknown protein
AT4G15950	5	protein_coding			similar to unknown protein [Arabidopsis lyrata] (GB:AAN46277.1); contains domain PTHR21297 (PTHR21297)
AT4G15953	2	protein_coding		Encodes a Maternally expressed gene (MEG) family protein	similar to unknown protein [Arabidopsis thaliana] (TAIR:AT5G50345.1); similar to unknown protein [Arabidopsis thaliana] (TAIR:AT2G16535.1)
AT4G15990	1	protein_coding			similar to unknown protein [Arabidopsis thaliana] (TAIR:AT4G16024.1)
AT4G16000	1	protein_coding			similar to unknown protein [Arabidopsis thaliana] (TAIR:AT4G15990.1)
AT4G16008	1	protein_coding	unknown protein
AT4G16024	2	protein_coding			similar to unknown protein [Arabidopsis thaliana] (TAIR:AT4G15990.1)
AT4G16090	2	protein_coding			similar to unknown protein [Arabidopsis thaliana] (TAIR:AT2G45930.1)
AT4G16515	1	protein_coding	unknown protein
AT4G16540	4	protein_coding	heat shock protein-related		similar to heat shock protein-related [Arabidopsis thaliana] (TAIR:AT2G03020.2); similar to hypothetical protein 25.t00005 [Brassica oleracea] (GB:ABD64968.1); contains InterPro domain HSP20-like chaperone (InterPro:IPR008978); contains InterPro domain Heat shock protein Hsp20 (InterPro:IPR002068); contains InterPro domain Small heat shock protein, predicted, plant (InterPro:IPR016952); contains …
AT4G16805	1	protein_coding	unknown protein
AT4G17700	6	protein_coding			similar to unknown protein [Arabidopsis thaliana] (TAIR:AT1G23950.5)
AT4G17713	2	protein_coding		Encodes a defensin-like (DEFL) family protein.	similar to unknown protein [Arabidopsis thaliana] (TAIR:AT4G17718.1); similar to hypothetical protein 40.t00037 [Brassica oleracea] (GB:ABD65155.1); contains domain PROKAR_LIPOPROTEIN (PS51257)
AT4G17718	2	protein_coding		Encodes a defensin-like (DEFL) family protein.	similar to unknown protein [Arabidopsis thaliana] (TAIR:AT2G06166.1); similar to hypothetical protein 40.t00037 [Brassica oleracea] (GB:ABD65155.1)
AT4G17990	6	protein_coding			similar to unknown protein [Arabidopsis thaliana] (TAIR:AT4G17700.1); contains InterPro domain Protein of unknown function DUF626, Arabidopsis thaliana (InterPro:IPR006462)
AT4G18280	1	protein_coding	glycine-rich cell wall protein-related
AT4G18500	2	protein_coding	unknown protein
AT4G18501	1	protein_coding	unknown protein
AT4G18580	5	protein_coding	unknown protein
AT4G19035	2	protein_coding	LCR7 (Low-molecular-weight cysteine-rich 7)	Encodes a member of a family of small,secreted, cysteine rich protein with sequence similarity to the PCP (pollen coat protein) gene family.	Identical to Putative low-molecular-weight cysteine-rich protein LCR7 (LCR7) [Arabidopsis Thaliana] (GB:P82722); similar to LCR15 (Low-molecular-weight cysteine-rich 15) [Arabidopsis thaliana] (TAIR:AT4G19038.1); contains InterPro domain S locus-related glycoprotein 1 binding pollen coat (InterPro:IPR010851)
AT4G19038	2	protein_coding	LCR15 (Low-molecular-weight cysteine-rich 15)	Encodes a member of a family of small,secreted, cysteine rich protein with sequence similarity to the PCP (pollen coat protein) gene family.	Identical to Putative low-molecular-weight cysteine-rich protein LCR15 precursor (LCR15) [Arabidopsis Thaliana] (GB:P82730); similar to LCR7 (Low-molecular-weight cysteine-rich 7) [Arabidopsis thaliana] (TAIR:AT4G19035.1); contains InterPro domain S locus-related glycoprotein 1 binding pollen coat (InterPro:IPR010851); contains InterPro domain Knottin; (InterPro:IPR003614)
AT4G19480	2	protein_coding	unknown protein
AT4G19512	1	protein_coding	unknown protein
AT4G19620	2	protein_coding	unknown protein
AT4G19905	2	protein_coding	LCR38 (Low-molecular-weight cysteine-rich 38)	Encodes a member of a family of small,secreted, cysteine rich protein with sequence similarity to the PCP (pollen coat protein) gene family.	Identical to Putative low-molecular-weight cysteine-rich protein LCR38 precursor (LCR38) [Arabidopsis Thaliana] (GB:P82753); similar to LCR24 (Low-molecular-weight cysteine-rich 24) [Arabidopsis thaliana] (TAIR:AT4G29285.1)
AT4G20095	7	protein_coding			similar to unknown protein [Arabidopsis thaliana] (TAIR:AT4G29550.1)
AT4G20095	7	protein_coding			similar to unknown protein [Arabidopsis thaliana] (TAIR:AT4G29550.1); contains InterPro domain Protein of unknown function DUF626, Arabidopsis thaliana (InterPro:IPR006462)
AT4G20420	1	protein_coding	tapetum-specific protein-related		similar to tapetum-specific protein-related [Arabidopsis thaliana] (TAIR:AT5G44540.1); similar to putative tapetum-specific A3 [Brassica napus] (GB:ABA00707.1); contains InterPro domain Tapetum specific TAP35TAP44 (InterPro:IPR009891)
AT4G20710	4	protein_coding			similar to unknown protein [Arabidopsis thaliana] (TAIR:AT4G20650.1); similar to unknown protein [Arabidopsis lyrata] (GB:AAN46206.1); contains InterPro domain Protein of unknown function DUF26 (InterPro:IPR002902); contains InterPro domain Protein of unknown function DUF1204 (InterPro:IPR009596)
AT4G22105	2	protein_coding	SCRL26 (SCR-Like 26)	Encodes a member of a family of small, secreted, cysteine rich proteins with sequence similarity to SCR (S locus cysteine-rich protein).	Identical to Uncharacterized protein SCRL26 precursor (SCRL26) [Arabidopsis Thaliana] (GB:P82645); similar to SCRL14 (SCR-Like 14) [Arabidopsis thaliana] (TAIR:AT4G22115.1); similar to S locus cysteine-rich-like protein b precursor (GB:Q9AVE2); contains InterPro domain Plant self-incompatibility response; (InterPro:IPR010682)
AT4G22510	2	protein_coding	unknown protein
AT4G22630	2	protein_coding	protease inhibitor/seed storage/lipid transfer protein (LTP) family protein		similar to unknown protein [Arabidopsis thaliana] (TAIR:AT4G22666.2); contains InterPro domain Plant lipid transfer protein/seed storage/trypsin-alpha amylase inhibitor (InterPro:IPR003612); contains InterPro domain Bifunctional inhibitor/plant lipid transfer protein/seed storage (InterPro:IPR016140)
AT4G22640	1	protein_coding			similar to unknown protein [Arabidopsis thaliana] (TAIR:AT4G22666.1); similar to unknown protein [Arabidopsis thaliana] (TAIR:AT4G22666.2); contains InterPro domain Bifunctional inhibitor/plant lipid transfer protein/seed storage (InterPro:IPR016140)
AT4G22650	1	protein_coding			similar to unknown protein [Arabidopsis thaliana] (TAIR:AT4G22640.1); contains InterPro domain Plant lipid transfer protein/seed storage/trypsin-alpha amylase inhibitor (InterPro:IPR003612)
AT4G23760	4	protein_coding	unknown protein
AT4G23770	2	protein_coding			similar to unknown protein [Arabidopsis thaliana] (TAIR:AT4G23780.1)
AT4G23780	1	protein_coding			similar to unknown protein [Arabidopsis thaliana] (TAIR:AT4G23770.1)
AT4G23870	1	protein_coding			similar to unknown protein [Arabidopsis thaliana] (TAIR:AT4G11020.1)
AT4G24420	1	protein_coding	RNA recognition motif (RRM)-containing protein		contains domain PTHR10432:SF61 (PTHR10432:SF61); contains domain SSF54928 (SSF54928); contains domain PTHR10432 (PTHR10432)
AT4G24950	1	protein_coding	unknown protein
AT4G25920	3	protein_coding			similar to unknown protein [Arabidopsis thaliana] (TAIR:AT4G14260.1); contains InterPro domain Protein of unknown function DUF295 (InterPro:IPR005174)
AT4G25930	3	protein_coding			similar to unknown protein [Arabidopsis thaliana] (TAIR:AT4G25920.1); contains InterPro domain Protein of unknown function DUF295 (InterPro:IPR005174)
AT4G26030	1	protein_coding	transcription factor		similar to zinc finger (C2H2 type) family protein [Arabidopsis thaliana] (TAIR:AT2G15740.1); contains InterPro domain Zinc finger, C2H2-like; (InterPro:IPR015880); contains InterPro domain Zinc finger, C2H2-type; (InterPro:IPR007087)
AT4G26290	1	protein_coding	unknown protein
AT4G28085	1	protein_coding	unknown protein
AT4G28397	2	protein_coding			similar to ATA7 (Arabidopsis thaliana anther 7) [Arabidopsis thaliana] (TAIR:AT4G28395.1)
AT4G28397	2	protein_coding	unknown protein
AT4G28405	2	protein_coding	Expressed protein		similar to unknown protein [Arabidopsis thaliana] (TAIR:AT1G52415.1); contains InterPro domain Bifunctional inhibitor/plant lipid transfer protein/seed storage (InterPro:IPR016140)
AT4G28460	1	protein_coding	unknown protein
AT4G28920	6	protein_coding			similar to unknown protein [Arabidopsis thaliana] (TAIR:AT4G29550.1); contains InterPro domain Protein of unknown function DUF626, Arabidopsis thaliana (InterPro:IPR006462)
AT4G28930	2	protein_coding			similar to unknown protein [Arabidopsis thaliana] (TAIR:AT4G12930.1)
AT4G29033	2	protein_coding		Encodes a defensin-like (DEFL) family protein.	contains domain Scorpion toxin-like (SSF57095)
AT4G29300	2	protein_coding	LCR27 (Low-molecular-weight cysteine-rich 27)	Encodes a member of a family of small,secreted, cysteine rich protein with sequence similarity to the PCP (pollen coat protein) gene family.	Identical to Putative low-molecular-weight cysteine-rich protein LCR27 (LCR27) [Arabidopsis Thaliana] (GB:Q9M0F1); similar to LCR25 (Low-molecular-weight cysteine-rich 25) [Arabidopsis thaliana] (TAIR:AT4G29305.1)
AT4G29760	3	protein_coding			similar to unknown protein [Arabidopsis thaliana] (TAIR:AT4G29770.1)
AT4G29770	4	protein_coding			similar to unknown protein [Arabidopsis thaliana] (TAIR:AT4G29760.1)
AT4G30064	2	protein_coding	LCR61 (Low-molecular-weight cysteine-rich 61)	Encodes a member of a family of small,secreted, cysteine rich protein with sequence similarity to the PCP (pollen coat protein) gene family.	Identical to Putative low-molecular-weight cysteine-rich protein LCR61 precursor (LCR61) [Arabidopsis Thaliana] (GB:P82775); similar to LCR62 (Low-molecular-weight cysteine-rich 62) [Arabidopsis thaliana] (TAIR:AT2G29045.1); contains domain PROKAR_LIPOPROTEIN (PS51257)
AT4G30067	2	protein_coding	LCR63 (Low-molecular-weight cysteine-rich 63)	Encodes a member of a family of small,secreted, cysteine rich protein with sequence similarity to the PCP (pollen coat protein) gene family.	Identical to Putative low-molecular-weight cysteine-rich protein LCR63 precursor (LCR63) [Arabidopsis Thaliana] (GB:P82777); similar to LCR61 (Low-molecular-weight cysteine-rich 61) [Arabidopsis thaliana] (TAIR:AT4G30064.1)
AT4G30670	1	protein_coding			contains domain PROKAR_LIPOPROTEIN (PS51257)
AT4G30750	3	protein_coding			similar to unknown protein [Arabidopsis thaliana] (TAIR:AT4G30730.1)
AT4G31875	1	protein_coding	unknown protein
AT4G32080	1	protein_coding	unknown protein
AT4G32714	2	protein_coding	SCRL25 (SCR-Like 25)	Encodes a member of a family of small, secreted, cysteine rich proteins with sequence similarity to SCR (S locus cysteine-rich protein).	Identical to Uncharacterized protein SCRL25 precursor (SCRL25) [Arabidopsis Thaliana] (GB:P82644); similar to SCRL24 (SCR-Like 24) [Arabidopsis thaliana] (TAIR:AT4G32717.1); contains InterPro domain Plant self-incompatibility response; (InterPro:IPR010682)
AT4G32717	2	protein_coding	SCRL24 (SCR-Like 24)	Encodes a member of a family of small, secreted, cysteine rich proteins with sequence similarity to SCR (S locus cysteine-rich protein).	Identical to Uncharacterized protein SCRL24 precursor (SCRL24) [Arabidopsis Thaliana] (GB:P82643); similar to SCRL25 (SCR-Like 25) [Arabidopsis thaliana] (TAIR:AT4G32714.1); contains InterPro domain Plant self-incompatibility response; (InterPro:IPR010682)
AT4G33310	1	protein_coding	unknown protein
AT4G33465	2	protein_coding	SCRL22 (SCR-Like 22)	Encodes a member of a family of small, secreted, cysteine rich proteins with sequence similarity to SCR (S locus cysteine-rich protein).	Identical to Protein SCRL22 precursor (SCRL22) [Arabidopsis Thaliana] (GB:P82641); similar to SCRL23 (SCR-Like 23) [Arabidopsis thaliana] (TAIR:AT4G14785.1); contains InterPro domain Plant self-incompatibility response; (InterPro:IPR010682)
AT4G33666	1	protein_coding	unknown protein
AT4G35430	1	protein_coding	unknown protein
AT4G35725	2	protein_coding	unknown protein
AT4G38820	1	protein_coding	unknown protein
AT4G39360	1	protein_coding			similar to unknown protein [Arabidopsis thaliana] (TAIR:AT2G21780.1)
AT4G39675	1	protein_coding	unknown protein
AT4G39917	2	protein_coding	LCR45 (Low-molecular-weight cysteine-rich 45)	Encodes a member of a family of small,secreted, cysteine rich protein with sequence similarity to the PCP (pollen coat protein) gene family.	Identical to Putative low-molecular-weight cysteine-rich protein LCR45 precursor (LCR45) [Arabidopsis Thaliana] (GB:P82760); contains domain PD687080 (PD687080)
AT5G01712	1	protein_coding	CPuORF48 (Conserved peptide upstream open reading frame 48)	Upstream open reading frames (uORFs) are small open reading frames found in the 5' UTR of a mature mRNA, and can potentially mediate translational regulation of the largest, or major, ORF (mORF). CPuORF48 represents a conserved upstream opening reading frame relative to major ORF AT5G01710.1
AT5G01881	1	protein_coding	unknown protein
AT5G02550	1	protein_coding	unknown protein
AT5G02650	2	protein_coding			similar to unknown protein [Arabidopsis thaliana] (TAIR:AT1G28260.2); similar to unknown protein [Arabidopsis thaliana] (TAIR:AT1G28260.1)
AT5G03060	2	protein_coding			similar to unknown protein [Arabidopsis thaliana] (TAIR:AT4G11100.1); similar to unknown protein [Arabidopsis thaliana] (TAIR:AT4G11100.2)
AT5G03204	1	protein_coding	unknown protein
AT5G03210	1	protein_coding	unknown protein
AT5G03545	1	protein_coding	unknown protein
AT5G03550	1	protein_coding			similar to meprin and TRAF homology domain-containing protein / MATH domain-containing protein [Arabidopsis thaliana] (TAIR:AT2G42460.1)
AT5G04030	1	protein_coding	unknown protein
AT5G04045	2	protein_coding	Expressed protein	Encodes a defensin-like (DEFL) family protein.	contains domain PROKAR_LIPOPROTEIN (PS51257)
AT5G05300	1	protein_coding			similar to unknown protein [Arabidopsis thaliana] (TAIR:AT3G10930.1)
AT5G05430	3	protein_coding	nucleotide binding		similar to RNA recognition motif (RRM)-containing protein [Arabidopsis thaliana] (TAIR:AT3G09160.1); contains domain PTHR10432:SF61 (PTHR10432:SF61); contains domain PTHR10432 (PTHR10432)
AT5G06040	2	protein_coding	self-incompatibility protein-related		similar to self-incompatibility protein-related [Arabidopsis thaliana] (TAIR:AT5G06030.1); contains InterPro domain Plant self-incompatibility S1 (InterPro:IPR010264)
AT5G08090	2	protein_coding	unknown protein
AT5G08505	2	protein_coding		Encodes a defensin-like (DEFL) family protein.	similar to unknown protein [Arabidopsis thaliana] (TAIR:AT1G15757.1)
AT5G08760	3	protein_coding	unknown protein
AT5G09463	4	protein_coding	CPuORF41 (Conserved peptide upstream open reading frame 41)	Upstream open reading frames (uORFs) are small open reading frames found in the 5' UTR of a mature mRNA, and can potentially mediate translational regulation of the largest, or major, ORF (mORF). CPuORF41 represents a conserved upstream opening reading frame relative to major ORF AT5G09460.1
AT5G09672	2	protein_coding	CPuORF21 (Conserved peptide upstream open reading frame 21)	Upstream open reading frames (uORFs) are small open reading frames found in the 5' UTR of a mature mRNA, and can potentially mediate translational regulation of the largest, or major, ORF (mORF). CPuORF21 represents a conserved upstream opening reading frame relative to major ORF AT5G09670.1
AT5G09978	2	protein_coding	PEP7 (ELICITOR PEPTIDE 7 PRECURSOR)		Identical to Elicitor peptide 7 precursor (PEP7) [Arabidopsis Thaliana] (GB:P0C1T5;GB:Q1G3G0)
AT5G09980	2	protein_coding	PROPEP4 (Elicitor peptide 4 precursor)		Identical to Elicitor peptide 4 precursor (PEP4) [Arabidopsis Thaliana] (GB:Q9FIA9;GB:Q8L9J1); similar to 52O08_17 [Brassica rapa subsp. pekinensis] (GB:AAZ67563.1)
AT5G10040	1	protein_coding			similar to unknown protein [Arabidopsis thaliana] (TAIR:AT5G65207.1); similar to 80A08_3 [Brassica rapa subsp. pekinensis] (GB:AAZ67588.1)
AT5G10590	2	protein_coding	unknown protein
AT5G11830	1	protein_coding			similar to unknown protein [Arabidopsis thaliana] (TAIR:AT5G26090.1); contains InterPro domain Plant self-incompatibility S1 (InterPro:IPR010264)
AT5G12450	1	protein_coding			similar to syntaxin-related family protein [Arabidopsis thaliana] (TAIR:AT1G48390.1); contains InterPro domain FBD-like (InterPro:IPR006566)
AT5G12880	1	protein_coding	proline-rich family protein
AT5G12990	3	protein_coding	CLE40 (CLAVATA3/ESR-RELATED 40); receptor binding	Member of a large family of putative ligands homologous to the Clavata3 gene. Consists of a single exon.
AT5G14995	1	protein_coding		Encodes a ECA1 gametogenesis related family protein	similar to unknown protein [Arabidopsis thaliana] (TAIR:AT5G15000.1)
AT5G15581	1	protein_coding	unknown protein
AT5G16453	2	protein_coding		Encodes a defensin-like (DEFL) family protein.	similar to unknown protein [Arabidopsis thaliana] (TAIR:AT5G08315.1)
AT5G17090	4	protein_coding			similar to unknown protein [Arabidopsis thaliana] (TAIR:AT5G17120.1); contains InterPro domain Cystatin-related, plant (InterPro:IPR006525)
AT5G17110	3	protein_coding			similar to unknown protein [Arabidopsis thaliana] (TAIR:AT5G17100.1); contains InterPro domain Cystatin-related, plant (InterPro:IPR006525)
AT5G17120	3	protein_coding			similar to unknown protein [Arabidopsis thaliana] (TAIR:AT5G17150.1); contains InterPro domain Cystatin-related, plant (InterPro:IPR006525)
AT5G17150	4	protein_coding			similar to unknown protein [Arabidopsis thaliana] (TAIR:AT5G17120.1); contains InterPro domain Cystatin-related, plant (InterPro:IPR006525)
AT5G18037	1	protein_coding	DNA binding		similar to ANAC088 (Arabidopsis NAC domain containing protein 88), transcription factor [Arabidopsis thaliana] (TAIR:AT5G18300.1); contains InterPro domain No apical meristem (NAM) protein; (InterPro:IPR003441)
AT5G18040	4	protein_coding			similar to unknown protein [Arabidopsis thaliana] (TAIR:AT5G18065.1)
AT5G18065	4	protein_coding			similar to unknown protein [Arabidopsis thaliana] (TAIR:AT4G29760.1)
AT5G18403	2	protein_coding		Encodes a defensin-like (DEFL) family protein.	contains domain PROKAR_LIPOPROTEIN (PS51257)
AT5G18407	2	protein_coding		Encodes a defensin-like (DEFL) family protein.	similar to unknown protein [Arabidopsis thaliana] (TAIR:AT4G08485.1)
AT5G18661	1	protein_coding	unknown protein
AT5G19172	2	protein_coding		Encodes a defensin-like (DEFL) family protein.	similar to unknown protein [Arabidopsis thaliana] (TAIR:AT5G19175.1); contains domain PD864278 (PD864278)
AT5G19175	2	protein_coding		Encodes a defensin-like (DEFL) family protein.	similar to unknown protein [Arabidopsis thaliana] (TAIR:AT5G19172.1); contains domain PD864278 (PD864278)
AT5G19270	2	protein_coding	nucleic acid binding		similar to unknown protein [Arabidopsis thaliana] (TAIR:AT4G03566.1); similar to 80C09_29 [Brassica rapa subsp. pekinensis] (GB:AAZ41840.1); contains InterPro domain Polynucleotidyl transferase, Ribonuclease H fold; (InterPro:IPR012337)
AT5G22150	3	protein_coding			similar to unknown protein [Arabidopsis thaliana] (TAIR:AT5G22160.1)
AT5G22160	3	protein_coding			similar to unknown protein [Arabidopsis thaliana] (TAIR:AT5G22150.1)
AT5G22170	2	protein_coding			similar to unknown protein [Arabidopsis thaliana] (TAIR:AT5G22150.1)
AT5G22180	3	protein_coding			similar to unknown protein [Arabidopsis thaliana] (TAIR:AT5G22160.1)
AT5G22190	3	protein_coding			similar to unknown protein [Arabidopsis thaliana] (TAIR:AT5G22160.1); similar to unknown protein [Arabidopsis thaliana] (TAIR:AT5G22150.1)
AT5G22680	1	protein_coding			similar to F-box family protein [Arabidopsis thaliana] (TAIR:AT5G22720.1)
AT5G22970	1	protein_coding			similar to unknown protein [Arabidopsis thaliana] (TAIR:AT5G60000.1)
AT5G23035	2	protein_coding		Encodes a defensin-like (DEFL) family protein.	contains domain PROKAR_LIPOPROTEIN (PS51257)
AT5G23180	1	protein_coding			similar to transcription regulator [Arabidopsis thaliana] (TAIR:AT4G01260.1)
AT5G23212	2	protein_coding		Encodes a defensin-like (DEFL) family protein.	similar to unknown protein [Arabidopsis thaliana] (TAIR:AT5G51845.1)
AT5G23820	4	protein_coding	MD-2-related lipid recognition domain-containing protein / ML domain-containing protein		similar to MD-2-related lipid recognition domain-containing protein / ML domain-containing protein [Arabidopsis thaliana] (TAIR:AT5G23840.1); contains InterPro domain MD-2-related lipid-recognition (InterPro:IPR003172)
AT5G23830	4	protein_coding	MD-2-related lipid recognition domain-containing protein / ML domain-containing protein		similar to MD-2-related lipid recognition domain-containing protein / ML domain-containing protein [Arabidopsis thaliana] (TAIR:AT5G23840.1); contains InterPro domain MD-2-related lipid-recognition (InterPro:IPR003172)
AT5G23903	3	protein_coding			similar to unknown protein [Arabidopsis thaliana] (TAIR:AT1G07680.1)
AT5G25600	2	protein_coding			similar to nucleic acid binding / zinc ion binding [Arabidopsis thaliana] (TAIR:AT5G36228.1); similar to 80C09_29 [Brassica rapa subsp. pekinensis] (GB:AAZ41840.1)
AT5G26090	3	protein_coding			similar to unknown protein [Arabidopsis thaliana] (TAIR:AT5G11830.1)
AT5G26100	1	protein_coding			similar to unknown protein [Arabidopsis thaliana] (TAIR:AT3G44170.1)
AT5G26270	2	protein_coding	unknown protein
AT5G27495	2	protein_coding	ion channel inhibitor	Encodes a defensin-like (DEFL) family protein.	similar to LCR50 (Low-molecular-weight cysteine-rich 50) [Arabidopsis thaliana] (TAIR:AT2G12465.1); contains InterPro domain Scorpion short chain toxin; (InterPro:IPR001947)
AT5G28288	2	protein_coding		Encodes a defensin-like (DEFL) family protein.	similar to unknown protein [Arabidopsis thaliana] (TAIR:AT2G13542.1)
AT5G28720	2	protein_coding	unknown protein
AT5G28810	6	protein_coding			similar to Ulp1 protease family protein [Arabidopsis thaliana] (TAIR:AT5G45570.1); similar to Ulp1 protease family protein [Brassica oleracea] (GB:ABD65034.1); contains InterPro domain Region of unknown function DUF1985 (InterPro:IPR015410)
AT5G28885	5	protein_coding			contains InterPro domain Nucleic acid-binding, OB-fold-like (InterPro:IPR016027)
AT5G29050	2	protein_coding			similar to unknown protein [Arabidopsis thaliana] (TAIR:AT2G11015.1)
AT5G29054	1	protein_coding	unknown protein
AT5G29613	2	protein_coding			similar to unknown protein [Arabidopsis thaliana] (TAIR:AT5G27260.1)
AT5G32619	2	protein_coding		Encodes a defensin-like (DEFL) family protein.
AT5G33355	2	protein_coding		Encodes a defensin-like (DEFL) family protein.	similar to unknown protein [Arabidopsis thaliana] (TAIR:AT3G59930.1)
AT5G33393	6	protein_coding	unknown protein
AT5G33806	6	protein_coding			similar to myosin heavy chain-related [Arabidopsis thaliana] (TAIR:AT5G32590.1)
AT5G33898	5	protein_coding			similar to unknown protein [Arabidopsis thaliana] (TAIR:AT5G29050.1)
AT5G34581	2	protein_coding	hydroxyproline-rich glycoprotein family protein
AT5G34828	1	protein_coding		Encodes a Plant thionin family protein	similar to unknown protein [Arabidopsis thaliana] (TAIR:AT1G58242.1)
AT5G34830	4	protein_coding			similar to SLL3 ORF2 protein [Brassica napus var. napus] (GB:CAB89177.1)
AT5G34908	1	protein_coding		Encodes a ECA1 gametogenesis related family protein	similar to unknown protein [Arabidopsis thaliana] (TAIR:AT5G34905.1)
AT5G35480	1	protein_coding	unknown protein
AT5G35490	1	protein_coding	unknown protein
AT5G35540	3	protein_coding			similar to unknown protein [Arabidopsis thaliana] (TAIR:AT5G27260.1)
AT5G35603	2	protein_coding			similar to unknown protein [Arabidopsis thaliana] (TAIR:AT3G32160.1)
AT5G35604	4	protein_coding			similar to myosin heavy chain-related [Arabidopsis thaliana] (TAIR:AT5G32590.1)
AT5G35698	1	protein_coding		Encodes a Plant thionin family protein
AT5G35737	1	protein_coding			similar to unknown protein [Arabidopsis thaliana] (TAIR:AT2G13450.1)
AT5G35945	2	protein_coding			similar to unknown protein [Arabidopsis thaliana] (TAIR:AT3G43410.1)
AT5G36190	1	protein_coding			similar to F-box family protein [Arabidopsis thaliana] (TAIR:AT5G36200.1)
AT5G36720	1	protein_coding			similar to unknown protein [Arabidopsis thaliana] (TAIR:AT5G36805.1)
AT5G36805	1	protein_coding		Encodes a Plant thionin family protein	similar to unknown protein [Arabidopsis thaliana] (TAIR:AT5G36720.1)
AT5G36920	2	protein_coding			similar to unknown protein [Arabidopsis thaliana] (TAIR:AT5G36925.1)
AT5G36925	2	protein_coding			similar to unknown protein [Arabidopsis thaliana] (TAIR:AT5G36920.1)
AT5G37220	1	protein_coding	zinc finger (C3HC4-type RING finger) family protein		similar to zinc finger (C3HC4-type RING finger) family protein [Arabidopsis thaliana] (TAIR:AT5G37230.1); contains InterPro domain Zinc finger, RING-type; (InterPro:IPR001841)
AT5G37400	1	protein_coding	binding		similar to unknown protein [Arabidopsis thaliana] (TAIR:AT5G37650.1); contains InterPro domain Protein of unknown function DUF577 (InterPro:IPR007598)
AT5G37410	1	protein_coding	binding		similar to unknown protein [Arabidopsis thaliana] (TAIR:AT4G16530.1); similar to unknown protein [Arabidopsis thaliana] (TAIR:AT5G37920.1); similar to unknown protein [Arabidopsis thaliana] (TAIR:AT5G37430.1); contains InterPro domain Protein of unknown function DUF577 (InterPro:IPR007598)
AT5G37460	1	protein_coding	binding		similar to unknown protein [Arabidopsis thaliana] (TAIR:AT5G37410.1); similar to unknown protein [Arabidopsis thaliana] (TAIR:AT5G37920.1); similar to unknown protein [Arabidopsis thaliana] (TAIR:AT5G37470.1); contains InterPro domain Protein of unknown function DUF577 (InterPro:IPR007598)
AT5G37470	1	protein_coding			similar to unknown protein [Arabidopsis thaliana] (TAIR:AT5G37460.1); similar to unknown protein [Arabidopsis thaliana] (TAIR:AT5G37410.1); similar to unknown protein [Arabidopsis thaliana] (TAIR:AT5G37920.1); contains InterPro domain Protein of unknown function DUF577 (InterPro:IPR007598)
AT5G37473	2	protein_coding		Encodes a defensin-like (DEFL) family protein.	similar to unknown protein [Arabidopsis thaliana] (TAIR:AT5G37474.1)
AT5G37650	1	protein_coding	binding		similar to unknown protein [Arabidopsis thaliana] (TAIR:AT5G37400.1); contains InterPro domain Protein of unknown function DUF577 (InterPro:IPR007598)
AT5G37920	1	protein_coding	binding		similar to unknown protein [Arabidopsis thaliana] (TAIR:AT4G16530.1); similar to unknown protein [Arabidopsis thaliana] (TAIR:AT5G37410.1); similar to unknown protein [Arabidopsis thaliana] (TAIR:AT5G37430.1); contains InterPro domain Protein of unknown function DUF577 (InterPro:IPR007598)
AT5G38080	3	protein_coding			similar to unknown protein [Arabidopsis thaliana] (TAIR:AT5G38090.1)
AT5G38090	3	protein_coding			similar to unknown protein [Arabidopsis thaliana] (TAIR:AT5G38080.1)
AT5G38190	7	protein_coding	myosin heavy chain-related		similar to myosin heavy chain-related [Arabidopsis thaliana] (TAIR:AT1G32010.1)
AT5G38370	1	protein_coding	zinc ion binding		similar to zinc ion binding [Arabidopsis thaliana] (TAIR:AT1G80220.1); contains InterPro domain Zinc finger, C2H2-like; (InterPro:IPR015880)
AT5G38378	1	protein_coding		Encodes a Plant thionin family protein	similar to unknown protein [Arabidopsis thaliana] (TAIR:AT5G36805.1); similar to unknown protein [Arabidopsis thaliana] (TAIR:AT5G36720.1)
AT5G38980	1	protein_coding	unknown protein
AT5G39330	2	protein_coding			similar to unknown protein [Arabidopsis thaliana] (TAIR:AT1G70020.1); contains InterPro domain Protein of unknown function DUF1163 (InterPro:IPR009544)
AT5G39365	2	protein_coding		Encodes a defensin-like (DEFL) family protein.	similar to unknown protein [Arabidopsis thaliana] (TAIR:AT2G24615.1)
AT5G39540	2	protein_coding			similar to ANAC063 (Arabidopsis NAC domain containing protein 63), transcription factor [Arabidopsis thaliana] (TAIR:AT3G55210.1); contains InterPro domain F-box associated type 3 (InterPro:IPR013187)
AT5G39880	1	protein_coding			similar to unknown protein [Arabidopsis thaliana] (TAIR:AT3G28750.1)
AT5G40595	2	protein_coding	unknown protein
AT5G40730	1	protein_coding	AGP24 (ARABINOGALACTAN PROTEIN 24)	Encodes an arabinogalactan-protein (AGP24).	Identical to Arabinogalactan peptide 24 precursor (AGP24) [Arabidopsis Thaliana] (GB:Q5PP12;GB:Q8LE23)
AT5G41530	1	protein_coding			similar to DNA-binding storekeeper protein-related [Arabidopsis thaliana] (TAIR:AT4G00270.1)
AT5G41640	4	protein_coding			similar to unknown protein [Arabidopsis thaliana] (TAIR:AT1G24388.1); contains InterPro domain Protein of unknown function DUF626, Arabidopsis thaliana (InterPro:IPR006462)
AT5G41765	2	protein_coding			similar to unknown protein [Arabidopsis thaliana] (TAIR:AT4G00232.1); contains InterPro domain Protein of unknown function DUF573 (InterPro:IPR007592)
AT5G41992	7	protein_coding	CPuORF58 (Conserved peptide upstream open reading frame 58)	Upstream open reading frames (uORFs) are small open reading frames found in the 5' UTR of a mature mRNA, and can potentially mediate translational regulation of the largest, or major, ORF (mORF). CPuORF58 represents a conserved upstream opening reading frame relative to major ORF AT5G41990.1
AT5G42110	1	protein_coding	unknown protein
AT5G42223	2	protein_coding		Encodes a defensin-like (DEFL) family protein.	similar to unknown protein [Arabidopsis thaliana] (TAIR:AT5G42232.1)
AT5G42232	2	protein_coding		Encodes a defensin-like (DEFL) family protein.	similar to Expressed protein [Arabidopsis thaliana] (TAIR:AT5G42235.1)
AT5G42235	2	protein_coding	Expressed protein	Encodes a defensin-like (DEFL) family protein.	similar to unknown protein [Arabidopsis thaliana] (TAIR:AT5G42232.1)
AT5G42530	2	protein_coding	unknown protein
AT5G42797	2	protein_coding	LCR28 (Low-molecular-weight cysteine-rich 28)	Encodes a member of a family of small,secreted, cysteine rich protein with sequence similarity to the PCP (pollen coat protein) gene family.	Identical to Putative low-molecular-weight cysteine-rich protein LCR28 precursor (LCR28) [Arabidopsis Thaliana] (GB:P82743); similar to LCR13 (Low-molecular-weight cysteine-rich 13) [Arabidopsis thaliana] (TAIR:AT4G09795.1); contains InterPro domain S locus-related glycoprotein 1 binding pollen coat (InterPro:IPR010851); contains InterPro domain Knottin; (InterPro:IPR003614)
AT5G43000	1	protein_coding	unknown protein
AT5G43066	1	protein_coding	unknown protein
AT5G43285	2	protein_coding		Encodes a defensin-like (DEFL) family protein.	similar to unknown protein [Arabidopsis thaliana] (TAIR:AT5G43518.1); contains domain PROKAR_LIPOPROTEIN (PS51257)
AT5G43510	2	protein_coding		Encodes a defensin-like (DEFL) family protein	similar to unknown protein [Arabidopsis thaliana] (TAIR:AT5G43525.1); contains domain PROKAR_LIPOPROTEIN (PS51257)
AT5G43550	1	protein_coding			similar to unknown protein [Arabidopsis thaliana] (TAIR:AT5G22791.1); contains InterPro domain F-box associated type 3 (InterPro:IPR013187)
AT5G43695	2	protein_coding			similar to unknown protein [Arabidopsis thaliana] (TAIR:AT3G03826.1)
AT5G43755	3	protein_coding	nucleic acid binding		similar to nucleic acid binding [Arabidopsis thaliana] (TAIR:AT2G04420.1); contains InterPro domain Polynucleotidyl transferase, Ribonuclease H fold; (InterPro:IPR012337)
AT5G44540	1	protein_coding	tapetum-specific protein-related		similar to tapetum-specific protein-related [Arabidopsis thaliana] (TAIR:AT4G20420.1); similar to A3 [Brassica napus] (GB:CAA07086.1); similar to E5 [Brassica napus] (GB:CAA07088.1); contains InterPro domain Tapetum specific TAP35TAP44 (InterPro:IPR009891)
AT5G44565	3	protein_coding	unknown protein
AT5G44572	3	protein_coding	unknown protein
AT5G44574	3	protein_coding			similar to unknown protein [Arabidopsis thaliana] (TAIR:AT5G44572.1)
AT5G44575	2	protein_coding	unknown protein
AT5G44578	3	protein_coding	unknown protein
AT5G44580	3	protein_coding			similar to unknown protein [Arabidopsis thaliana] (TAIR:AT5G44582.1)
AT5G44582	3	protein_coding			similar to unknown protein [Arabidopsis thaliana] (TAIR:AT5G44580.1)
AT5G44585	2	protein_coding	unknown protein
AT5G45875	2	protein_coding	SCRL27 (SCR-Like 27)	Encodes a member of a family of small, secreted, cysteine rich proteins with sequence similarity to SCR (S locus cysteine-rich protein).	Identical to Protein SCRL27 precursor (SCRL27) [Arabidopsis Thaliana] (GB:P82646); similar to SCRL26 (SCR-Like 26) [Arabidopsis thaliana] (TAIR:AT4G22105.1); contains InterPro domain Plant self-incompatibility response; (InterPro:IPR010682)
AT5G46115	1	protein_coding	unknown protein
AT5G46500	2	protein_coding			similar to disease resistance protein (TIR-NBS-LRR class), putative [Arabidopsis thaliana] (TAIR:AT5G46260.1)
AT5G46871	2	protein_coding		Encodes a defensin-like (DEFL) family protein.	similar to unknown protein [Arabidopsis thaliana] (TAIR:AT5G46874.1); contains domain Scorpion toxin-like (SSF57095); contains domain PROKAR_LIPOPROTEIN (PS51257)
AT5G46873	2	protein_coding		Encodes a defensin-like (DEFL) family protein.	similar to unknown protein [Arabidopsis thaliana] (TAIR:AT5G46877.1)
AT5G46874	2	protein_coding		Encodes a defensin-like (DEFL) family protein.	similar to unknown protein [Arabidopsis thaliana] (TAIR:AT5G46871.1); contains domain PROKAR_LIPOPROTEIN (PS51257)
AT5G46877	2	protein_coding		Encodes a defensin-like (DEFL) family protein.	similar to unknown protein [Arabidopsis thaliana] (TAIR:AT5G46873.1)
AT5G46915	7	protein_coding	transcriptional factor B3 family protein		similar to transcriptional factor B3 family protein [Arabidopsis thaliana] (TAIR:AT2G16210.1); contains domain PTHR23324 (PTHR23324); contains domain PTHR23324:SF2 (PTHR23324:SF2)
AT5G47075	2	protein_coding	LCR20 (Low-molecular-weight cysteine-rich 20)	Encodes a member of a family of small,secreted, cysteine rich protein with sequence similarity to the PCP (pollen coat protein) gene family.	Identical to Putative low-molecular-weight cysteine-rich protein LCR20 precursor (LCR20) [Arabidopsis Thaliana] (GB:P82734); similar to LCR6 (Low-molecular-weight cysteine-rich 6) [Arabidopsis thaliana] (TAIR:AT5G47077.1); contains InterPro domain S locus-related glycoprotein 1 binding pollen coat (InterPro:IPR010851)
AT5G47077	2	protein_coding	LCR6 (Low-molecular-weight cysteine-rich 6)	Encodes a member of a family of small,secreted, cysteine rich protein with sequence similarity to the PCP (pollen coat protein) gene family.	Identical to Putative low-molecular-weight cysteine-rich protein LCR6 precursor (LCR6) [Arabidopsis Thaliana] (GB:P82721); similar to LCR20 (Low-molecular-weight cysteine-rich 20) [Arabidopsis thaliana] (TAIR:AT5G47075.1); contains InterPro domain S locus-related glycoprotein 1 binding pollen coat (InterPro:IPR010851)
AT5G47170	1	protein_coding			similar to unknown protein [Arabidopsis thaliana] (TAIR:AT1G01130.1)
AT5G48175	2	protein_coding	unknown protein
AT5G48515	2	protein_coding		Encodes a defensin-like (DEFL) family protein.	similar to unknown protein [Arabidopsis thaliana] (TAIR:AT5G48605.1); contains domain PROKAR_LIPOPROTEIN (PS51257)
AT5G48543	2	protein_coding	LCR1 (Low-molecular-weight cysteine-rich 1)	Encodes a member of a family of small,secreted, cysteine rich protein with sequence similarity to the PCP (pollen coat protein) gene family.	Identical to Low-molecular-weight cysteine-rich protein LCR1 precursor (LCR1) [Arabidopsis Thaliana] (GB:P82716); similar to LCR9 (Low-molecular-weight cysteine-rich 9) [Arabidopsis thaliana] (TAIR:AT2G27145.1); contains InterPro domain S locus-related glycoprotein 1 binding pollen coat (InterPro:IPR010851)
AT5G48605	2	protein_coding		Encodes a defensin-like (DEFL) family protein.	similar to unknown protein [Arabidopsis thaliana] (TAIR:AT5G48595.1); contains InterPro domain Arthropod defensin; (InterPro:IPR001542)
AT5G48945	2	protein_coding	LCR46 (Low-molecular-weight cysteine-rich 46)	Encodes a member of a family of small,secreted, cysteine rich protein with sequence similarity to the PCP (pollen coat protein) gene family.	Identical to Putative low-molecular-weight cysteine-rich protein LCR46 precursor (LCR46) [Arabidopsis Thaliana] (GB:P82761); similar to unknown protein [Arabidopsis thaliana] (TAIR:AT1G56233.1); contains InterPro domain Knottin; (InterPro:IPR003614)
AT5G48953	2	protein_coding	LCR86 (Low-molecular-weight cysteine-rich 86)	Encodes a member of a family of small,secreted, cysteine rich protein with sequence similarity to the PCP (pollen coat protein) gene family.	Identical to Putative low-molecular-weight cysteine-rich protein LCR86 precursor (LCR86) [Arabidopsis Thaliana] (GB:P82795); contains domain PD687080 (PD687080)
AT5G49448	1	protein_coding	CPuORF4 (Conserved peptide upstream open reading frame 4)	Upstream open reading frames (uORFs) are small open reading frames found in the 5' UTR of a mature mRNA, and can potentially mediate translational regulation of the largest, or major, ORF (mORF). CPuORF4 represents a conserved upstream opening reading frame relative to major ORF AT5G49450.1
AT5G49590	2	protein_coding	unknown protein
AT5G50345	2	protein_coding		Encodes a Maternally expressed gene (MEG) family protein	similar to unknown protein [Arabidopsis thaliana] (TAIR:AT1G10747.1)
AT5G50423	2	protein_coding		Encodes a defensin-like (DEFL) family protein.	similar to unknown protein [Arabidopsis thaliana] (TAIR:AT5G48605.1); contains domain PROKAR_LIPOPROTEIN (PS51257)
AT5G51580	1	protein_coding	unknown protein
AT5G52547	3	protein_coding	unknown protein
AT5G53592	3	protein_coding			similar to F-box family protein [Arabidopsis thaliana] (TAIR:AT5G53640.1); contains InterPro domain FBD (InterPro:IPR013596); contains InterPro domain FBD-like (InterPro:IPR006566)
AT5G53740	8	protein_coding			similar to unknown protein [Arabidopsis thaliana] (TAIR:AT5G53905.1)
AT5G53895	2	protein_coding			similar to unknown protein [Arabidopsis thaliana] (TAIR:AT4G27530.1)
AT5G53960	3	protein_coding	ATP binding / DNA binding / DNA topoisomerase (ATP-hydrolyzing)		contains InterPro domain DNA topoisomerase, type IIA, subunit A, alpha-helical; (InterPro:IPR013757)
AT5G54067	1	protein_coding			similar to unknown protein [Arabidopsis thaliana] (TAIR:AT1G50220.1)
AT5G54215	2	protein_coding		Encodes a defensin-like (DEFL) family protein.	similar to unknown protein [Arabidopsis thaliana] (TAIR:AT2G25305.1)
AT5G54220	2	protein_coding		Encodes a defensin-like (DEFL) family protein.	similar to unknown protein [Arabidopsis thaliana] (TAIR:AT1G24062.1)
AT5G54225	2	protein_coding	LCR83 (Low-molecular-weight cysteine-rich 83)	Encodes a member of a family of small,secreted, cysteine rich protein with sequence similarity to the PCP (pollen coat protein) gene family.	Identical to Putative low-molecular-weight cysteine-rich protein LCR83 precursor (LCR83) [Arabidopsis Thaliana] (GB:P82792); similar to unknown protein [Arabidopsis thaliana] (TAIR:AT5G54220.1); contains domain PD694200 (PD694200)
AT5G54340	1	protein_coding	zinc finger (C2H2 type) protein-related		similar to zinc finger (C2H2 type) family protein-related [Arabidopsis thaliana] (TAIR:AT5G54360.1); contains InterPro domain Zinc finger, C2H2-like; (InterPro:IPR015880); contains InterPro domain Zinc finger, C2H2-type; (InterPro:IPR007087)
AT5G54420	1	protein_coding			similar to unknown protein [Arabidopsis thaliana] (TAIR:AT5G54450.1); contains InterPro domain Protein of unknown function DUF295 (InterPro:IPR005174)
AT5G55131	2	protein_coding		Encodes a defensin-like (DEFL) family protein.	similar to unknown protein [Arabidopsis thaliana] (TAIR:AT5G55132.1); contains domain PD694200 (PD694200)
AT5G55132	3	protein_coding		Encodes a defensin-like (DEFL) family protein.	similar to unknown protein [Arabidopsis thaliana] (TAIR:AT5G55131.1); contains domain PD694200 (PD694200)
AT5G55135	2	protein_coding	unknown protein
AT5G55565	2	protein_coding		Encodes a defensin-like (DEFL) family protein.
AT5G55650	1	protein_coding	unknown protein
AT5G55790	1	protein_coding	unknown protein
AT5G55870	1	protein_coding			similar to unknown protein [Arabidopsis thaliana] (TAIR:AT5G54330.1)
AT5G56795	2	protein_coding	MT1B (metallothionein 1B)	one of the five metallothioneins (MTs) genes identified in Arabidopsis. MTs are cysteine-rich proteins required for heavy metal tolerance. The MT1b gene, however, is indicated to be inactive.
AT5G56910	4	protein_coding	cysteine protease inhibitor		similar to cysteine protease inhibitor [Arabidopsis thaliana] (TAIR:AT5G56920.1); contains InterPro domain Cystatin-related, plant (InterPro:IPR006525); contains InterPro domain Proteinase inhibitor I25A and I25B, type 2 and phytocystatins; (InterPro:IPR003243)
AT5G56920	2	protein_coding	cysteine protease inhibitor		similar to cysteine protease inhibitor [Arabidopsis thaliana] (TAIR:AT5G56910.1); contains InterPro domain Cystatin-related, plant (InterPro:IPR006525); contains InterPro domain Proteinase inhibitor I25A and I25B, type 2 and phytocystatins; (InterPro:IPR003243)
AT5G56990	5	protein_coding			similar to cysteine protease inhibitor [Arabidopsis thaliana] (TAIR:AT5G56910.1); contains InterPro domain Cystatin-related, plant (InterPro:IPR006525)
AT5G57785	1	protein_coding	unknown protein
AT5G57887	1	protein_coding	unknown protein
AT5G59060	1	protein_coding			similar to glucose transmembrane transporter [Arabidopsis thaliana] (TAIR:AT5G18880.1)
AT5G59105	2	protein_coding		Encodes a defensin-like (DEFL) family protein.	similar to unknown protein [Arabidopsis thaliana] (TAIR:AT1G15757.1)
AT5G60000	1	protein_coding			similar to unknown protein [Arabidopsis thaliana] (TAIR:AT5G22970.1)
AT5G60330	2	protein_coding			similar to unknown protein [Arabidopsis thaliana] (TAIR:AT3G45320.1)
AT5G60548	13	protein_coding	CPuORF62 (Conserved peptide upstream open reading frame 62)	Upstream open reading frames (uORFs) are small open reading frames found in the 5' UTR of a mature mRNA, and can potentially mediate translational regulation of the largest, or major, ORF (mORF). CPuORF62 represents a conserved upstream opening reading frame relative to major ORF AT5G60550.1	similar to CPuORF61 (Conserved peptide upstream open reading frame 61) [Arabidopsis thaliana] (TAIR:AT3G45242.1)
AT5G60553	1	protein_coding		Encodes a defensin-like (DEFL) family protein.
AT5G60615	2	protein_coding		Encodes a defensin-like (DEFL) family protein.
AT5G60810	3	protein_coding			similar to hypothetical Protein [Brassica oleracea] (GB:AAV25872.1)
AT5G60945	1	protein_coding		Encodes a ECA1 gametogenesis related family protein	similar to unknown protein [Arabidopsis thaliana] (TAIR:AT5G60964.1)
AT5G61605	2	protein_coding			similar to unknown protein [Arabidopsis thaliana] (TAIR:AT2G16505.1)
AT5G62330	2	protein_coding			similar to invertase/pectin methylesterase inhibitor family protein [Arabidopsis thaliana] (TAIR:AT5G62340.1)
AT5G62400	2	protein_coding			contains InterPro domain ENTH/VHS (InterPro:IPR008942)
AT5G62623	2	protein_coding		Encodes a defensin-like (DEFL) family protein.	similar to unknown protein [Arabidopsis thaliana] (TAIR:AT5G62627.1); contains domain PROKAR_LIPOPROTEIN (PS51257)
AT5G62627	2	protein_coding		Encodes a defensin-like (DEFL) family protein.	similar to unknown protein [Arabidopsis thaliana] (TAIR:AT1G65352.1); contains domain PROKAR_LIPOPROTEIN (PS51257)
AT5G62830	1	protein_coding	F-box family protein-related		similar to F-box family protein [Arabidopsis thaliana] (TAIR:AT3G17560.1); contains InterPro domain F-box associated type 1 (InterPro:IPR006527)
AT5G63063	1	protein_coding		Encodes a Plant thionin family protein
AT5G63065	1	protein_coding		Encodes a Plant thionin family protein	similar to unknown protein [Arabidopsis thaliana] (TAIR:AT5G63085.1)
AT5G63085	2	protein_coding		Encodes a Plant thionin family protein
AT5G63087	1	protein_coding		Encodes a Plant thionin family protein
AT5G63820	6	protein_coding			similar to unknown protein [Arabidopsis thaliana] (TAIR:AT4G28920.1); contains InterPro domain Protein of unknown function DUF626, Arabidopsis thaliana (InterPro:IPR006462)
AT5G64490	1	protein_coding	binding		similar to APUM22 (ARABIDOPSIS PUMILIO 22), RNA binding / binding [Arabidopsis thaliana] (TAIR:AT1G01410.1); contains InterPro domain Armadillo-type fold; (InterPro:IPR016024); contains InterPro domain Armadillo-like helical; (InterPro:IPR011989)
AT5G64552	2	protein_coding	CPuORF22 (Conserved peptide upstream open reading frame 22)	Upstream open reading frames (uORFs) are small open reading frames found in the 5' UTR of a mature mRNA, and can potentially mediate translational regulation of the largest, or major, ORF (mORF). CPuORF22 represents a conserved upstream opening reading frame relative to major ORF AT5G64550.1
AT5G64800	1	protein_coding	CLE21 (CLAVATA3/ESR-RELATED 21); receptor binding	Member of a large family of putative ligands homologous to the Clavata3 gene. Consists of a single exon.
AT5G64890	2	protein_coding	PROPEP2 (Elicitor peptide 2 precursor)		Identical to Elicitor peptide 2 precursor (PEP2) [Arabidopsis Thaliana] (GB:Q9LV88;GB:Q8L902); similar to ATPEP1/PROPEP1 (Elicitor peptide 1 precursor) [Arabidopsis thaliana] (TAIR:AT5G64900.1); similar to 80C09_17 [Brassica rapa subsp. pekinensis] (GB:AAZ41828.1)
AT5G64900	2	protein_coding	ATPEP1/PROPEP1 (Elicitor peptide 1 precursor)	Encodes a putative 92-aa protein that is the precursor of AtPep1, a 23-aa peptide which activates transcription of the defensive gene defensin (PDF1.2) and activates the synthesis of H2O2, both being components of the innate immune response.	Identical to Elicitor peptide 1 precursor (PEP1) [Arabidopsis Thaliana] (GB:Q9LV87;GB:Q8LCK9); similar to PROPEP2 (Elicitor peptide 2 precursor) [Arabidopsis thaliana] (TAIR:AT5G64890.1); similar to 80C09_17 [Brassica rapa subsp. pekinensis] (GB:AAZ41828.1)
AT5G64905	1	protein_coding	PROPEP3 (Elicitor peptide 3 precursor)		Identical to Elicitor peptide 3 precursor (PEP3) [Arabidopsis Thaliana] (GB:Q8LAX3)
AT5G65610	5	protein_coding	unknown protein
