# Supplementary material for: Comparative analyses reveal distinct sets of lineage-specific genes within Arabidopsis thaliana
Source: BMC Evol Biol. 2010 Feb 12;10:41. doi: 10.1186/1471-2148-10-41 (PMC2829037; doi:10.1186/1471-2148-10-41)
Supplement: Additional file 4 — GO category assignments for 75 ALSGs. Gene name, GO-ID, GO-Term, Fisher Exact Test table, p-values and Q-values for each of the 75 ALSGs with their over-represented GO categories. [file 1471-2148-10-41-S4.XLS]

## Sheet: ALSG_GOannotation
#GO category assignments for 75 ALSGs
#Gene	GO_ID	GO_Term	Coexpressed_with_GO	Coexpressed_without_GO	Noncoexpressed_with_GO	Noncoexpressed_without_GO	Enrichment	pvalue	Qvalue
AT4G03580	GO:0003886	DNA_(cytosine-5-)-methyltransferase_activity	2	483	1	19480	+	0.00173814	0.0414673
#
AT4G32240	GO:0006431	methionyl-tRNA_aminoacylation	1	37	0	19889	+	0.00190696	0.0440164
AT4G32240	GO:0004386	helicase_activity	2	36	34	19855	+	0.00214141	0.0481878
AT4G32240	GO:0045770	positive_regulation_of_asymmetric_cell_division	1	37	0	19889	+	0.00190696	0.0440164
AT4G32240	GO:0048103	somatic_stem_cell_division	1	37	0	19889	+	0.00190696	0.0440164
AT4G32240	GO:0051749	indole_acetic_acid_carboxyl_methyltransferase_activity	1	37	0	19889	+	0.00190696	0.0440164
AT4G32240	GO:0005849	mRNA_cleavage_factor_complex	1	37	0	19889	+	0.00190696	0.0440164
AT4G32240	GO:0010228	vegetative_to_reproductive_phase_transition	2	36	24	19865	+	0.00111805	0.029716
AT4G32240	GO:0018022	peptidyl-lysine_methylation	1	37	0	19889	+	0.00190696	0.0440164
AT4G32240	GO:0046974	histone_methyltransferase_activity_(H3-K9_specific)	1	37	0	19889	+	0.00190696	0.0440164
#
AT3G28170	GO:0003886	DNA_(cytosine-5-)-methyltransferase_activity	2	533	1	19439	+	0.00210993	0.0476565
#
AT4G30050	GO:0003712	transcription_cofactor_activity	2	182	3	19747	+	0.000832055	0.0234262
#
AT5G49250	GO:0003712	transcription_cofactor_activity	2	158	3	19775	+	0.000629909	0.0186455
#
AT2G36940	GO:0048658	tapetal_layer_development	2	824	0	19175	+	0.00170354	0.0408394
#
AT5G52680	GO:0019433	triglyceride_catabolic_process	1	4	2	19920	+	0.000752596	0.0216174
AT5G52680	GO:0016758	transferase_activity,_transferring_hexosyl_groups	2	3	58	19864	+	8.86e-05	0.00357691
AT5G52680	GO:0009058	biosynthetic_process	2	3	48	19874	+	6.14e-05	0.00258578
AT5G52680	GO:0016051	carbohydrate_biosynthetic_process	2	3	46	19876	+	5.66e-05	0.00241085
AT5G52680	GO:0016757	transferase_activity,_transferring_glycosyl_groups	2	3	294	19628	+	0.00213495	0.048087
#
AT5G28560	GO:0003886	DNA_(cytosine-5-)-methyltransferase_activity	2	195	1	19746	+	0.000289335	0.00988104
AT5G28560	GO:0003964	RNA-directed_DNA_polymerase_activity	2	195	3	19744	+	0.00095193	0.0261136
AT5G28560	GO:0006278	RNA-dependent_DNA_replication	2	195	2	19745	+	0.0005749	0.0174437
#
AT5G44570	GO:0010112	regulation_of_systemic_acquired_resistance	1	2	0	19923	+	0.000150557	0.00559975
#
AT2G04675	GO:0005451	monovalent_cation:hydrogen_antiporter_activity	10	264	12	19651	+	1.14e-13	2.32e-11
AT2G04675	GO:0015385	sodium:hydrogen_antiporter_activity	9	265	21	19642	+	1.71e-10	2.63e-08
AT2G04675	GO:0006812	cation_transport	10	264	40	19623	+	1.29e-09	1.71e-07
AT2G04675	GO:0009555	pollen_development	5	269	52	19611	+	0.00110449	0.0294619
AT2G04675	GO:0016308	1-phosphatidylinositol-4-phosphate_5-kinase_activity	3	271	12	19651	+	0.00103362	0.0278698
AT2G04675	GO:0005768	endosome	3	271	14	19649	+	0.00151367	0.0373603
AT2G04675	GO:0016324	apical_plasma_membrane	4	270	6	19657	+	6.87e-06	0.000366264
AT2G04675	GO:0009860	pollen_tube_growth	9	265	32	19631	+	3.66e-09	4.3e-07
AT2G04675	GO:0030036	actin_cytoskeleton_organization	4	270	9	19654	+	2.26e-05	0.00107663
AT2G04675	GO:0016298	lipase_activity	4	270	34	19629	+	0.0017838	0.0423555
AT2G04675	GO:0004650	polygalacturonase_activity	5	269	49	19614	+	0.000862565	0.0239785
AT2G04675	GO:0016459	myosin_complex	4	270	9	19654	+	2.26e-05	0.00107663
AT2G04675	GO:0003774	motor_activity	4	270	12	19651	+	5.58e-05	0.00238559
AT2G04675	GO:0030048	actin_filament-based_movement	4	270	12	19651	+	5.58e-05	0.00238559
AT2G04675	GO:0007010	cytoskeleton_organization	3	271	16	19647	+	0.00211363	0.0476956
AT2G04675	GO:0009827	plant-type_cell_wall_modification	2	272	3	19660	+	0.00183115	0.0430462
AT2G04675	GO:0046488	phosphatidylinositol_metabolic_process	2	272	1	19662	+	0.000559459	0.0170607
AT2G04675	GO:0044445	cytosolic_part	2	272	0	19663	+	0.000188198	0.00682967
AT2G04675	GO:0005094	Rho_GDP-dissociation_inhibitor_activity	2	272	1	19662	+	0.000559459	0.0170607
#
AT1G77655	GO:0007130	synaptonemal_complex_assembly	1	23	0	19905	+	0.00120428	0.031423
#
AT5G41660	GO:0003886	DNA_(cytosine-5-)-methyltransferase_activity	2	76	1	19860	+	4.52e-05	0.00198661
AT5G41660	GO:0006306	DNA_methylation	2	76	12	19849	+	0.00133352	0.033634
#
AT5G15560	GO:0010023	proanthocyanidin_biosynthetic_process	2	265	3	19676	+	0.00173829	0.0414673
#
AT1G62210	GO:0006508	proteolysis	5	55	273	19596	+	0.00148785	0.0371013
AT1G62210	GO:0043193	positive_regulation_of_gene-specific_transcription	2	58	6	19863	+	0.000246691	0.00870719
AT1G62210	GO:0033613	transcription_activator_binding	2	58	0	19869	+	8.91e-06	0.000464141
#
AT3G52830	GO:0000706	meiotic_DNA_double-strand_break_processing	1	24	0	19903	+	0.00125452	0.0322149
AT3G52830	GO:0034090	maintenance_of_meiotic_sister_chromatid_cohesion	1	24	0	19903	+	0.00125452	0.0322149
#
AT5G60260	GO:0016301	kinase_activity	5	16	808	19099	+	0.00131657	0.0332935
AT5G60260	GO:0004338	glucan_1,3-beta-glucosidase_activity	1	20	1	19906	+	0.00210653	0.0476241
AT5G60260	GO:0004652	polynucleotide_adenylyltransferase_activity	1	20	1	19906	+	0.00210653	0.0476241
#
AT1G61090	GO:0004842	ubiquitin-protein_ligase_activity	4	32	155	19736	+	0.00018842	0.00682967
AT1G61090	GO:0030599	pectinesterase_activity	3	33	60	19831	+	0.000199596	0.00715973
AT1G61090	GO:0019005	SCF_ubiquitin_ligase_complex	2	34	22	19869	+	0.00085419	0.0238828
AT1G61090	GO:0009964	negative_regulation_of_flavonoid_biosynthetic_process	1	35	0	19891	+	0.00180659	0.042611
AT1G61090	GO:0033729	anthocyanidin_reductase_activity	1	35	0	19891	+	0.00180659	0.042611
#
AT5G22530	GO:0016298	lipase_activity	2	17	36	19872	+	0.000593238	0.0178071
AT5G22530	GO:0004806	triacylglycerol_lipase_activity	2	17	32	19876	+	0.000474487	0.0149398
AT5G22530	GO:0006952	defense_response	4	15	267	19641	+	0.000110396	0.00431131
AT5G22530	GO:0009626	plant-type_hypersensitive_response	3	16	24	19884	+	2.12e-06	0.000129684
AT5G22530	GO:0006629	lipid_metabolic_process	2	17	42	19866	+	0.000795581	0.0226362
AT5G22530	GO:0009862	systemic_acquired_resistance,_salicylic_acid_mediated_signaling_pathway	2	17	9	19899	+	4.71e-05	0.00205247
AT5G22530	GO:0001666	response_to_hypoxia	2	17	5	19903	+	1.8e-05	0.000887629
AT5G22530	GO:0010310	regulation_of_hydrogen_peroxide_metabolic_process	2	17	2	19906	+	5.16e-06	0.000288657
AT5G22530	GO:0010618	aerenchyma_formation	2	17	1	19907	+	2.58e-06	0.000155161
AT5G22530	GO:0015559	multidrug_efflux_pump_activity	1	18	1	19907	+	0.0019061	0.0440164
AT5G22530	GO:0031348	negative_regulation_of_defense_response	2	17	11	19897	+	6.68e-05	0.00277758
AT5G22530	GO:0009270	response_to_humidity	1	18	1	19907	+	0.0019061	0.0440164
AT5G22530	GO:0010186	positive_regulation_of_cellular_defense_response	1	18	1	19907	+	0.0019061	0.0440164
#
AT4G12990	GO:0045697	regulation_of_synergid_differentiation	1	32	0	19896	+	0.00165588	0.0401339
#
AT4G09840	GO:0045814	negative_regulation_of_gene_expression,_epigenetic	1	5	4	19917	+	0.00150474	0.0373339
AT4G09840	GO:0035102	PRC1_complex	1	5	1	19920	+	0.000602122	0.0179452
AT4G09840	GO:0019898	extrinsic_to_membrane	1	5	4	19917	+	0.00150474	0.0373339
AT4G09840	GO:0009787	regulation_of_abscisic_acid_mediated_signaling	1	5	3	19918	+	0.00120394	0.031423
AT4G09840	GO:0010231	maintenance_of_seed_dormancy	1	5	3	19918	+	0.00120394	0.031423
AT4G09840	GO:0010427	abscisic_acid_binding	1	5	1	19920	+	0.000602122	0.0179452
#
AT2G02440	GO:0048658	tapetal_layer_development	2	872	0	19136	+	0.00190569	0.0440164
#
AT3G49770	GO:0008135	translation_factor_activity,_nucleic_acid_binding	1	4	7	19914	+	0.00200602	0.045909
#
AT1G48095	GO:0003886	DNA_(cytosine-5-)-methyltransferase_activity	2	449	1	19520	+	0.00150359	0.0373339
#
AT1G67865	GO:0016301	kinase_activity	10	55	803	19060	+	0.000282876	0.00968781
AT1G67865	GO:0009751	response_to_salicylic_acid_stimulus	2	63	3	19860	+	0.000104097	0.00409173
AT1G67865	GO:0006952	defense_response	8	57	263	19600	+	2.72e-06	0.000162012
#
AT1G67860	GO:0009817	defense_response_to_fungus,_incompatible_interaction	2	49	20	19857	+	0.00143555	0.0360196
#
AT2G13430	GO:0004126	cytidine_deaminase_activity	2	106	7	19824	+	0.00102081	0.0275922
#
AT2G14390	GO:0003886	DNA_(cytosine-5-)-methyltransferase_activity	2	293	1	19665	+	0.000646661	0.0190482
#
AT2G22340	GO:0016301	kinase_activity	66	492	747	18658	+	6.19e-15	1.4e-12
AT2G22340	GO:0030599	pectinesterase_activity	10	548	53	19352	+	9.06e-06	0.000469803
AT2G22340	GO:0005451	monovalent_cation:hydrogen_antiporter_activity	5	553	17	19388	+	0.000297444	0.0100587
AT2G22340	GO:0006468	protein_amino_acid_phosphorylation	23	535	212	19193	+	2.07e-07	1.59e-05
AT2G22340	GO:0004683	calmodulin-dependent_protein_kinase_activity	7	551	24	19381	+	1.88e-05	0.000923169
AT2G22340	GO:0005089	Rho_guanyl-nucleotide_exchange_factor_activity	4	554	11	19394	+	0.000644821	0.0190171
AT2G22340	GO:0009860	pollen_tube_growth	7	551	34	19371	+	0.000126428	0.00487452
AT2G22340	GO:0031225	anchored_to_membrane	17	541	187	19218	+	6.34e-05	0.00265782
AT2G22340	GO:0008526	phosphatidylinositol_transporter_activity	3	555	3	19402	+	0.000407908	0.0132349
AT2G22340	GO:0005199	structural_constituent_of_cell_wall	4	554	12	19393	+	0.000840865	0.023592
AT2G22340	GO:0046910	pectinesterase_inhibitor_activity	9	549	33	19372	+	1.91e-06	0.000120242
AT2G22340	GO:0045177	apical_part_of_cell	3	555	2	19403	+	0.000208286	0.00744937
#
AT3G55910	GO:0005274	allantoin_uptake_transmembrane_transporter_activity	1	4	0	19921	+	0.000250928	0.00875465
AT3G55910	GO:0015210	uracil_transmembrane_transporter_activity	1	4	1	19920	+	0.000501806	0.0155588
AT3G55910	GO:0015720	allantoin_transport	1	4	0	19921	+	0.000250928	0.00875465
AT3G55910	GO:0015857	uracil_transport	1	4	0	19921	+	0.000250928	0.00875465
AT3G55910	GO:0042907	xanthine_transmembrane_transporter_activity	1	4	0	19921	+	0.000250928	0.00875465
AT3G55910	GO:0042906	xanthine_transport	1	4	0	19921	+	0.000250928	0.00875465
#
AT2G25510	GO:0009507	chloroplast	102	70	1456	18302	+	5.08e-68	1.23e-63
AT2G25510	GO:0009570	chloroplast_stroma	35	137	325	19433	+	8.3e-27	3.86e-24
AT2G25510	GO:0009534	chloroplast_thylakoid	4	168	8	19750	+	2.51e-06	0.000151697
AT2G25510	GO:0009579	thylakoid	51	121	136	19622	+	1.67e-63	2.02e-59
AT2G25510	GO:0009535	chloroplast_thylakoid_membrane	54	118	218	19540	+	4.09e-59	3.3e-55
AT2G25510	GO:0009941	chloroplast_envelope	39	133	334	19424	+	4.26e-31	3.82e-28
AT2G25510	GO:0048046	apoplast	22	150	163	19595	+	5.46e-19	1.65e-16
AT2G25510	GO:0031977	thylakoid_lumen	9	163	38	19720	+	2.21e-10	3.31e-08
AT2G25510	GO:0003959	NADPH_dehydrogenase_activity	3	169	4	19754	+	2.16e-05	0.00103544
AT2G25510	GO:0008266	poly(U)_RNA_binding	6	166	10	19748	+	2.82e-09	3.4e-07
AT2G25510	GO:0016020	membrane	36	136	1065	18693	+	3.31e-12	5.98e-10
AT2G25510	GO:0016168	chlorophyll_binding	7	165	16	19742	+	6.88e-10	9.36e-08
AT2G25510	GO:0015979	photosynthesis	18	154	20	19738	+	8.2e-28	4.22e-25
AT2G25510	GO:0009783	photosystem_II_antenna_complex	2	170	0	19758	+	7.41e-05	0.00305973
AT2G25510	GO:0010196	nonphotochemical_quenching	3	169	1	19757	+	2.51e-06	0.000151697
AT2G25510	GO:0010287	plastoglobule	21	151	34	19724	+	8.44e-30	6.01e-27
AT2G25510	GO:0009853	photorespiration	4	168	25	19733	+	0.000107493	0.00421836
AT2G25510	GO:0019464	glycine_decarboxylation_via_glycine_cleavage_system	2	170	2	19756	+	0.000439269	0.0139948
AT2G25510	GO:0005198	structural_molecule_activity	4	168	24	19734	+	9.33e-05	0.00373063
AT2G25510	GO:0009543	chloroplast_thylakoid_lumen	8	164	61	19697	+	1.4e-07	1.13e-05
AT2G25510	GO:0030095	chloroplast_photosystem_II	5	167	14	19744	+	4.76e-07	3.4e-05
AT2G25510	GO:0030234	enzyme_regulator_activity	2	170	2	19756	+	0.000439269	0.0139948
AT2G25510	GO:0010319	stromule	11	161	22	19736	+	2.35e-15	5.53e-13
AT2G25510	GO:0008047	enzyme_activator_activity	5	167	5	19753	+	1.1e-08	1.16e-06
AT2G25510	GO:0043085	positive_regulation_of_catalytic_activity	5	167	3	19755	+	2.48e-09	3e-07
AT2G25510	GO:0009538	photosystem_I_reaction_center	7	165	3	19755	+	3.7e-13	7.23e-11
AT2G25510	GO:0009654	oxygen_evolving_complex	3	169	10	19748	+	0.000169519	0.00624744
AT2G25510	GO:0019684	photosynthesis,_light_reaction	4	168	9	19749	+	3.6e-06	0.000208792
AT2G25510	GO:0010205	photoinhibition	2	170	4	19754	+	0.00108574	0.0290486
AT2G25510	GO:0019288	isopentenyl_diphosphate_biosynthetic_process,_mevalonate-independent_pathway	2	170	5	19753	+	0.00151141	0.0373427
AT2G25510	GO:0009772	photosynthetic_electron_transport_in_photosystem_II	2	170	3	19755	+	0.000727957	0.0210084
AT2G25510	GO:0008943	glyceraldehyde-3-phosphate_dehydrogenase_activity	2	170	3	19755	+	0.000727957	0.0210084
AT2G25510	GO:0018119	peptidyl-cysteine_S-nitrosylation	4	168	11	19747	+	6.79e-06	0.000362871
AT2G25510	GO:0019253	reductive_pentose-phosphate_cycle	3	169	3	19755	+	1.24e-05	0.000629168
AT2G25510	GO:0009751	response_to_salicylic_acid_stimulus	2	170	3	19755	+	0.000727957	0.0210084
AT2G25510	GO:0030093	chloroplast_photosystem_I	3	169	0	19758	+	6.32e-07	4.43e-05
AT2G25510	GO:0009773	photosynthetic_electron_transport_in_photosystem_I	5	167	9	19749	+	8.49e-08	7.26e-06
AT2G25510	GO:0009817	defense_response_to_fungus,_incompatible_interaction	3	169	19	19739	+	0.000862124	0.0239785
AT2G25510	GO:0009523	photosystem_II	2	170	2	19756	+	0.000439269	0.0139948
AT2G25510	GO:0009522	photosystem_I	4	168	1	19757	+	2.66e-08	2.59e-06
AT2G25510	GO:0030076	light-harvesting_complex	6	166	5	19753	+	1.69e-10	2.62e-08
AT2G25510	GO:0030385	ferredoxin:thioredoxin_reductase_activity	2	170	1	19757	+	0.00022089	0.00784224
AT2G25510	GO:0010380	regulation_of_chlorophyll_biosynthetic_process	2	170	6	19752	+	0.0020038	0.0459015
AT2G25510	GO:0009533	chloroplast_stromal_thylakoid	2	170	5	19753	+	0.00151141	0.0373427
AT2G25510	GO:0009768	photosynthesis,_light_harvesting_in_photosystem_I	2	170	2	19756	+	0.000439269	0.0139948
#
AT4G18510	GO:0009813	flavonoid_biosynthetic_process	2	50	21	19856	+	0.00163118	0.0396943
AT4G18510	GO:0045431	flavonol_synthase_activity	2	50	3	19874	+	6.64e-05	0.00276947
AT4G18510	GO:0004601	peroxidase_activity	4	48	60	19817	+	2.33e-05	0.00110504
#
AT2G05270	GO:0009674	potassium:sodium_symporter_activity	1	23	0	19904	+	0.00120434	0.031423
AT2G05270	GO:0010230	alternative_respiration	1	23	0	19904	+	0.00120434	0.031423
#
AT5G29210	GO:0008655	pyrimidine_salvage	1	17	0	19909	+	0.000903297	0.0249675
#
AT5G01080	GO:0008655	pyrimidine_salvage	1	11	0	19917	+	0.000602138	0.0179452
#
AT5G60350	GO:0009058	biosynthetic_process	2	25	48	19852	+	0.00208063	0.0471706
AT5G60350	GO:0016051	carbohydrate_biosynthetic_process	2	25	46	19854	+	0.00191907	0.0442451
#
AT4G12380	GO:0010012	steroid_22-alpha_hydroxylase_activity	1	9	0	19917	+	0.000501832	0.0155588
AT4G12380	GO:0010022	meristem_determinacy	1	9	2	19915	+	0.00150482	0.0373339
AT4G12380	GO:0010080	regulation_of_floral_meristem_growth	1	9	1	19916	+	0.00100344	0.0272531
AT4G12380	GO:0010081	regulation_of_inflorescence_meristem_growth	1	9	0	19917	+	0.000501832	0.0155588
AT4G12380	GO:0016043	cellular_component_organization	1	9	0	19917	+	0.000501832	0.0155588
AT4G12380	GO:0019209	kinase_activator_activity	1	9	0	19917	+	0.000501832	0.0155588
AT4G12380	GO:0045168	cell-cell_signaling_involved_in_cell_fate_specification	1	9	0	19917	+	0.000501832	0.0155588
#
AT2G14460	GO:0009558	cellularization_of_the_embryo_sac	1	10	2	19914	+	0.00165521	0.0401339
#
AT5G49440	GO:0008131	amine_oxidase_activity	2	116	8	19810	+	0.00151545	0.0373663
#
AT5G06190	GO:0005840	ribosome	6	54	166	19703	+	1.29e-05	0.000648919
AT5G06190	GO:0003735	structural_constituent_of_ribosome	8	52	273	19596	+	1.92e-06	0.000120284
AT5G06190	GO:0042254	ribosome_biogenesis	4	56	83	19786	+	0.000137101	0.00514124
AT5G06190	GO:0006412	translation	7	53	273	19596	+	2.05e-05	0.000998439
AT5G06190	GO:0022627	cytosolic_small_ribosomal_subunit	4	56	76	19793	+	9.9e-05	0.00393433
AT5G06190	GO:0005750	mitochondrial_respiratory_chain_complex_III	2	58	12	19857	+	0.000792473	0.0225743
AT5G06190	GO:0008121	ubiquinol-cytochrome-c_reductase_activity	2	58	5	19864	+	0.000185378	0.0067497
#
AT3G02240	GO:0004601	peroxidase_activity	5	64	59	19804	+	2.79e-06	0.000164903
AT3G02240	GO:0016301	kinase_activity	9	60	804	19059	+	0.00189129	0.0440164
AT3G02240	GO:0015103	inorganic_anion_transmembrane_transporter_activity	2	67	8	19855	+	0.000522038	0.016102
#
AT1G49940	GO:0003684	damaged_DNA_binding	1	0	18	19907	+	0.000953528	0.0261174
AT1G49940	GO:0006298	mismatch_repair	1	0	12	19913	+	0.000652414	0.0191246
AT1G49940	GO:0030983	mismatched_DNA_binding	1	0	1	19924	+	0.000100371	0.0039649
#
AT5G23460	GO:0019915	lipid_storage	4	45	11	19866	+	4.32e-08	4.01e-06
AT5G23460	GO:0009737	response_to_abscisic_acid_stimulus	3	46	73	19804	+	0.000865965	0.0240454
AT5G23460	GO:0006635	fatty_acid_beta-oxidation	2	47	21	19856	+	0.00145013	0.0362728
AT5G23460	GO:0050826	response_to_freezing	2	47	8	19869	+	0.000263249	0.00914496
AT5G23460	GO:0010344	seed_oilbody_biogenesis	2	47	2	19875	+	3.54e-05	0.00160361
#
AT1G36230	GO:0003886	DNA_(cytosine-5-)-methyltransferase_activity	2	457	1	19511	+	0.0015572	0.0382011
#
AT5G26840	GO:0016847	1-aminocyclopropane-1-carboxylate_synthase_activity	1	1	9	19915	+	0.00100349	0.0272531
AT5G26840	GO:0009693	ethylene_biosynthetic_process	1	1	17	19907	+	0.00180591	0.042611
#
AT5G09990	GO:0010264	myo-inositol_hexakisphosphate_biosynthetic_process	2	370	2	19563	+	0.00203219	0.0462457
AT5G09990	GO:0009415	response_to_water	3	369	6	19559	+	0.000497893	0.0155588
AT5G09990	GO:0045735	nutrient_reservoir_activity	7	365	18	19547	+	2.68e-07	2.01e-05
AT5G09990	GO:0009793	embryonic_development_ending_in_seed_dormancy	20	352	267	19298	+	5.06e-07	3.6e-05
AT5G09990	GO:0008020	G-protein_coupled_photoreceptor_activity	2	370	2	19563	+	0.00203219	0.0462457
AT5G09990	GO:0009845	seed_germination	5	367	27	19538	+	0.000292812	0.00995767
AT5G09990	GO:0016566	specific_transcriptional_repressor_activity	3	369	5	19560	+	0.000336581	0.0112876
AT5G09990	GO:0035102	PRC1_complex	2	370	0	19565	+	0.000347231	0.0115806
AT5G09990	GO:0003917	DNA_topoisomerase_type_I_activity	2	370	2	19563	+	0.00203219	0.0462457
AT5G09990	GO:0016602	CCAAT-binding_factor_complex	3	369	9	19556	+	0.00125078	0.0322149
AT5G09990	GO:0032582	negative_regulation_of_gene-specific_transcription	2	370	2	19563	+	0.00203219	0.0462457
AT5G09990	GO:0019915	lipid_storage	6	366	9	19556	+	1.76e-07	1.41e-05
AT5G09990	GO:0050826	response_to_freezing	3	369	7	19558	+	0.000701455	0.0204384
AT5G09990	GO:0010344	seed_oilbody_biogenesis	3	369	1	19564	+	2.54e-05	0.00119751
AT5G09990	GO:0032791	lead_ion_binding	2	370	0	19565	+	0.000347231	0.0115806
AT5G09990	GO:0010231	maintenance_of_seed_dormancy	2	370	2	19563	+	0.00203219	0.0462457
#
AT4G34690	GO:0003886	DNA_(cytosine-5-)-methyltransferase_activity	2	525	1	19449	+	0.0020474	0.0465043
#
AT2G07280	GO:0003886	DNA_(cytosine-5-)-methyltransferase_activity	2	215	1	19736	+	0.000350643	0.0116783
#
AT1G22010	GO:0003886	DNA_(cytosine-5-)-methyltransferase_activity	2	406	1	19548	+	0.00123389	0.0320216
#
AT5G43580	GO:0004352	glutamate_dehydrogenase_activity	1	7	0	19918	+	0.000401485	0.0130837
AT5G43580	GO:0004353	glutamate_dehydrogenase_[NAD(P)+]_activity	1	7	1	19917	+	0.00080283	0.0228156
AT5G43580	GO:0004866	endopeptidase_inhibitor_activity	1	7	2	19916	+	0.00120403	0.031423
AT5G43580	GO:0001561	fatty_acid_alpha-oxidation	1	7	0	19918	+	0.000401485	0.0130837
#
AT5G40070	GO:0048658	tapetal_layer_development	2	625	0	19356	+	0.000982974	0.0268329
#
AT1G44740	GO:0008710	8-amino-7-oxononanoate_synthase_activity	1	17	0	19909	+	0.000903297	0.0249675
#
AT3G57250	GO:0007035	vacuolar_acidification	1	25	0	19902	+	0.0013047	0.0331519
#
AT2G47200	GO:0045431	flavonol_synthase_activity	2	119	3	19805	+	0.000361262	0.0119661
AT2G47200	GO:0010345	suberin_biosynthetic_process	2	119	2	19806	+	0.000217623	0.00773759
AT2G47200	GO:0008289	lipid_binding	5	116	76	19732	+	0.000134603	0.00510838
AT2G47200	GO:0006869	lipid_transport	5	116	76	19732	+	0.000134603	0.00510838
AT2G47200	GO:0016165	lipoxygenase_activity	2	119	4	19804	+	0.000539739	0.0165846
AT2G47200	GO:0016627	oxidoreductase_activity,_acting_on_the_CH-CH_group_of_donors	2	119	5	19803	+	0.000752632	0.0216174
AT2G47200	GO:0042626	ATPase_activity,_coupled_to_transmembrane_movement_of_substances	6	115	75	19733	+	9.9e-06	0.000508827
AT2G47200	GO:0004601	peroxidase_activity	5	116	59	19749	+	4.35e-05	0.00191778
AT2G47200	GO:0016740	transferase_activity	5	116	69	19739	+	8.75e-05	0.00355027
#
AT4G27654	GO:0005634	nucleus	7	18	1211	18690	+	0.00056812	0.0172813
AT4G27654	GO:0006355	regulation_of_transcription,_DNA-dependent	5	20	522	19379	+	0.000435117	0.0139358
AT4G27654	GO:0016564	transcription_repressor_activity	2	23	27	19874	+	0.00060095	0.0179452
AT4G27654	GO:0004540	ribonuclease_activity	2	23	12	19889	+	0.000136258	0.00513099
AT4G27654	GO:0009451	RNA_modification	2	23	14	19887	+	0.000179405	0.00657176
AT4G27654	GO:0035264	multicellular_organism_growth	1	24	0	19901	+	0.00125464	0.0322149
#
AT3G52700	GO:0016756	glutathione_gamma-glutamylcysteinyltransferase_activity	2	77	3	19848	+	0.000153946	0.00569084
#
AT5G46310	GO:0007131	reciprocal_meiotic_recombination	5	1402	6	18644	+	0.000544739	0.0166756
#
AT3G27410	GO:0016301	kinase_activity	67	516	746	18633	+	1.57e-14	3.43e-12
AT3G27410	GO:0030599	pectinesterase_activity	10	573	53	19326	+	1.33e-05	0.000666259
AT3G27410	GO:0005451	monovalent_cation:hydrogen_antiporter_activity	5	578	17	19362	+	0.00036409	0.0120433
AT3G27410	GO:0006468	protein_amino_acid_phosphorylation	23	560	212	19167	+	4.46e-07	3.2e-05
AT3G27410	GO:0004683	calmodulin-dependent_protein_kinase_activity	7	576	24	19355	+	2.5e-05	0.00117862
AT3G27410	GO:0005089	Rho_guanyl-nucleotide_exchange_factor_activity	4	579	11	19368	+	0.000760343	0.021813
AT3G27410	GO:0009860	pollen_tube_growth	10	573	31	19348	+	2.07e-07	1.59e-05
AT3G27410	GO:0031225	anchored_to_membrane	16	567	187	19192	+	0.000321774	0.010806
AT3G27410	GO:0008526	phosphatidylinositol_transporter_activity	3	580	3	19376	+	0.000464069	0.0146691
AT3G27410	GO:0016324	apical_plasma_membrane	4	579	6	19373	+	0.000131428	0.00501144
AT3G27410	GO:0005199	structural_constituent_of_cell_wall	4	579	12	19367	+	0.000990514	0.0270082
AT3G27410	GO:0046910	pectinesterase_inhibitor_activity	9	574	33	19346	+	2.74e-06	0.000162599
AT3G27410	GO:0045177	apical_part_of_cell	3	580	2	19377	+	0.000237189	0.00839629
#
AT4G22212	GO:0009813	flavonoid_biosynthetic_process	3	167	20	19741	+	0.000952311	0.0261136
AT4G22212	GO:0045431	flavonol_synthase_activity	2	168	3	19758	+	0.00071115	0.020696
AT4G22212	GO:0004601	peroxidase_activity	8	162	56	19705	+	7e-08	6.14e-06
AT4G22212	GO:0016740	transferase_activity	5	165	69	19692	+	0.00042634	0.0137456
#
AT3G44070	GO:0016301	kinase_activity	72	603	741	18550	+	7.01e-14	1.49e-11
AT3G44070	GO:0030599	pectinesterase_activity	10	665	53	19238	+	4.62e-05	0.00202409
AT3G44070	GO:0005451	monovalent_cation:hydrogen_antiporter_activity	8	667	14	19277	+	3.44e-07	2.52e-05
AT3G44070	GO:0015385	sodium:hydrogen_antiporter_activity	6	669	24	19267	+	0.000433153	0.0139195
AT3G44070	GO:0006812	cation_transport	8	667	42	19249	+	0.000250386	0.00875465
AT3G44070	GO:0009555	pollen_development	8	667	49	19242	+	0.000626299	0.0185613
AT3G44070	GO:0000145	exocyst	5	670	21	19270	+	0.00158605	0.0388301
AT3G44070	GO:0006904	vesicle_docking_during_exocytosis	5	670	16	19275	+	0.000564216	0.0171841
AT3G44070	GO:0006468	protein_amino_acid_phosphorylation	24	651	211	19080	+	1.56e-06	0.0001
AT3G44070	GO:0003777	microtubule_motor_activity	8	667	56	19235	+	0.0013643	0.0343745
AT3G44070	GO:0004683	calmodulin-dependent_protein_kinase_activity	7	668	24	19267	+	6.33e-05	0.00265782
AT3G44070	GO:0004674	protein_serine/threonine_kinase_activity	14	661	148	19143	+	0.00123369	0.0320216
AT3G44070	GO:0016308	1-phosphatidylinositol-4-phosphate_5-kinase_activity	4	671	11	19280	+	0.00131211	0.0332323
AT3G44070	GO:0005089	Rho_guanyl-nucleotide_exchange_factor_activity	4	671	11	19280	+	0.00131211	0.0332323
AT3G44070	GO:0009860	pollen_tube_growth	15	660	27	19264	+	3.12e-12	5.69e-10
AT3G44070	GO:0031225	anchored_to_membrane	17	658	187	19104	+	0.00059075	0.0177908
AT3G44070	GO:0008526	phosphatidylinositol_transporter_activity	3	672	3	19288	+	0.000712758	0.0207179
AT3G44070	GO:0016324	apical_plasma_membrane	6	669	4	19287	+	2.73e-07	2.04e-05
AT3G44070	GO:0030036	actin_cytoskeleton_organization	4	671	9	19282	+	0.000725371	0.0210084
AT3G44070	GO:0005199	structural_constituent_of_cell_wall	4	671	12	19279	+	0.00170302	0.0408394
AT3G44070	GO:0046910	pectinesterase_inhibitor_activity	9	666	33	19258	+	8.97e-06	0.000466122
AT3G44070	GO:0007010	cytoskeleton_organization	5	670	14	19277	+	0.000341	0.01142
AT3G44070	GO:0009846	pollen_germination	5	670	20	19271	+	0.00131727	0.0332935
AT3G44070	GO:0045177	apical_part_of_cell	4	671	1	19290	+	6.3e-06	0.000342874
AT3G44070	GO:0044445	cytosolic_part	2	673	0	19291	+	0.00114131	0.0301358
AT3G44070	GO:0005094	Rho_GDP-dissociation_inhibitor_activity	3	672	0	19291	+	3.85e-05	0.00172514
#
AT2G35733	GO:0004633	phosphopantothenoylcysteine_decarboxylase_activity	1	25	0	19902	+	0.0013047	0.0331519
#
AT2G29790	GO:0030599	pectinesterase_activity	6	417	57	19465	+	0.00215211	0.0483835
AT2G29790	GO:0005451	monovalent_cation:hydrogen_antiporter_activity	10	413	12	19510	+	8.53e-12	1.49e-09
AT2G29790	GO:0015385	sodium:hydrogen_antiporter_activity	9	414	21	19501	+	7.69e-09	8.39e-07
AT2G29790	GO:0006812	cation_transport	10	413	40	19482	+	7.97e-08	6.87e-06
AT2G29790	GO:0009555	pollen_development	7	416	50	19472	+	0.000194587	0.00700079
AT2G29790	GO:0031225	anchored_to_membrane	16	407	188	19334	+	7.82e-06	0.000412562
AT2G29790	GO:0016175	superoxide-generating_NADPH_oxidase_activity	2	421	0	19522	+	0.000448752	0.014222
AT2G29790	GO:0009860	pollen_tube_growth	12	411	29	19493	+	3.21e-11	5.4e-09
AT2G29790	GO:0016324	apical_plasma_membrane	4	419	6	19516	+	3.79e-05	0.00170359
AT2G29790	GO:0030036	actin_cytoskeleton_organization	4	419	9	19513	+	0.000122519	0.0047541
AT2G29790	GO:0004650	polygalacturonase_activity	6	417	48	19474	+	0.000959616	0.0262544
AT2G29790	GO:0016459	myosin_complex	4	419	9	19513	+	0.000122519	0.0047541
AT2G29790	GO:0003774	motor_activity	4	419	12	19510	+	0.000296507	0.010041
AT2G29790	GO:0030048	actin_filament-based_movement	4	419	12	19510	+	0.000296507	0.010041
AT2G29790	GO:0007010	cytoskeleton_organization	5	418	14	19508	+	3.81e-05	0.00171234
AT2G29790	GO:0045177	apical_part_of_cell	3	420	2	19520	+	9.18e-05	0.00367864
AT2G29790	GO:0046910	pectinesterase_inhibitor_activity	9	414	33	19489	+	1.91e-07	1.5e-05
AT2G29790	GO:0046488	phosphatidylinositol_metabolic_process	2	421	1	19521	+	0.00132731	0.0335122
AT2G29790	GO:0044445	cytosolic_part	2	421	0	19522	+	0.000448752	0.014222
AT2G29790	GO:0015840	urea_transport	2	421	0	19522	+	0.000448752	0.014222
AT2G29790	GO:0005094	Rho_GDP-dissociation_inhibitor_activity	3	420	0	19522	+	9.47e-06	0.000489073
#
AT2G03180	GO:0003886	DNA_(cytosine-5-)-methyltransferase_activity	2	487	1	19479	+	0.0017662	0.0420088
#
AT5G22555	GO:0004601	peroxidase_activity	8	129	56	19738	+	1.3e-08	1.35e-06
AT5G22555	GO:0015103	inorganic_anion_transmembrane_transporter_activity	2	135	8	19786	+	0.00203582	0.0462848
#
AT5G51390	GO:0009901	anther_dehiscence	1	0	9	19916	+	0.000501857	0.0155588
AT5G51390	GO:0046982	protein_heterodimerization_activity	1	0	31	19894	+	0.00160594	0.0391588
#
AT5G08220	GO:0006974	response_to_DNA_damage_stimulus	1	3	7	19916	+	0.00160502	0.0391588
#
AT3G26800	GO:0004252	serine-type_endopeptidase_activity	1	2	9	19914	+	0.00150489	0.0373339
AT3G26800	GO:0006972	hyperosmotic_response	1	2	3	19920	+	0.000602138	0.0179452
#
AT5G35230	GO:0003886	DNA_(cytosine-5-)-methyltransferase_activity	2	316	1	19638	+	0.000751328	0.0216174
#
AT5G54350	GO:0042138	meiotic_DNA_double-strand_break_formation	1	12	2	19912	+	0.00195597	0.0449334
AT5G54350	GO:0000706	meiotic_DNA_double-strand_break_processing	1	12	0	19914	+	0.000652381	0.0191246
AT5G54350	GO:0034090	maintenance_of_meiotic_sister_chromatid_cohesion	1	12	0	19914	+	0.000652381	0.0191246
#
AT2G41650	GO:0005840	ribosome	38	88	134	19668	+	6.33e-49	2.56e-45
AT2G41650	GO:0003735	structural_constituent_of_ribosome	49	77	232	19570	+	2.82e-58	1.71e-54
AT2G41650	GO:0006412	translation	47	79	233	19569	+	6.33e-55	3.06e-51
AT2G41650	GO:0022625	cytosolic_large_ribosomal_subunit	26	100	74	19728	+	2.06e-35	3.12e-32
AT2G41650	GO:0005886	plasma_membrane	21	105	1649	18153	+	0.00198606	0.0455816
AT2G41650	GO:0042254	ribosome_biogenesis	21	105	66	19736	+	6.19e-28	3.33e-25
AT2G41650	GO:0005618	cell_wall	9	117	260	19542	+	5.42e-05	0.00232955
AT2G41650	GO:0022626	cytosolic_ribosome	25	101	142	19660	+	1.49e-27	7.53e-25
AT2G41650	GO:0005730	nucleolus	17	109	220	19582	+	1.57e-13	3.14e-11
AT2G41650	GO:0015934	large_ribosomal_subunit	4	122	28	19774	+	4.78e-05	0.0020727
AT2G41650	GO:0022627	cytosolic_small_ribosomal_subunit	17	109	63	19739	+	9.82e-22	3.3e-19
AT2G41650	GO:0005732	small_nucleolar_ribonucleoprotein_complex	5	121	21	19781	+	5.52e-07	3.91e-05
AT2G41650	GO:0006606	protein_import_into_nucleus	2	124	5	19797	+	0.000815785	0.0230217
AT2G41650	GO:0015450	P-P-bond-hydrolysis-driven_protein_transmembrane_transporter_activity	3	123	28	19774	+	0.000974729	0.0266378
AT2G41650	GO:0006626	protein_targeting_to_mitochondrion	3	123	13	19789	+	0.000130139	0.00497797
AT2G41650	GO:0005758	mitochondrial_intermembrane_space	2	124	4	19798	+	0.000585126	0.0176875
#
AT4G16040	GO:0016301	kinase_activity	41	279	772	18854	+	8.4e-11	1.36e-08
AT4G16040	GO:0030148	sphingolipid_biosynthetic_process	2	318	2	19624	+	0.00150704	0.0373427
AT4G16040	GO:0004683	calmodulin-dependent_protein_kinase_activity	6	314	25	19601	+	8.54e-06	0.000449619
AT4G16040	GO:0006468	protein_amino_acid_phosphorylation	18	302	217	19409	+	5.09e-08	4.69e-06
AT4G16040	GO:0005488	binding	7	313	97	19529	+	0.00144184	0.03614
AT4G16040	GO:0030599	pectinesterase_activity	6	314	57	19569	+	0.000512625	0.0158521
AT4G16040	GO:0009860	pollen_tube_growth	5	315	36	19590	+	0.000480693	0.0151156
AT4G16040	GO:0007169	transmembrane_receptor_protein_tyrosine_kinase_signaling_pathway	8	312	117	19509	+	0.000932366	0.0256247
AT4G16040	GO:0005199	structural_constituent_of_cell_wall	4	316	12	19614	+	0.000101602	0.00400665
AT4G16040	GO:0004553	hydrolase_activity,_hydrolyzing_O-glycosyl_compounds	9	311	148	19478	+	0.0010002	0.0272417
AT4G16040	GO:0016324	apical_plasma_membrane	3	317	7	19619	+	0.000451514	0.0142909
#
AT1G36920	GO:0005459	UDP-galactose_transmembrane_transporter_activity	1	43	0	19887	+	0.00220762	0.0494477
AT1G36920	GO:0005460	UDP-glucose_transmembrane_transporter_activity	1	43	0	19887	+	0.00220762	0.0494477
AT1G36920	GO:0051499	D-aminoacyl-tRNA_deacylase_activity	1	43	0	19887	+	0.00220762	0.0494477
AT1G36920	GO:0006508	proteolysis	6	38	272	19615	+	3.16e-05	0.00144988
AT1G36920	GO:0006313	transposition,_DNA-mediated	1	43	0	19887	+	0.00220762	0.0494477
#
AT1G24390	GO:0003886	DNA_(cytosine-5-)-methyltransferase_activity	2	270	1	19677	+	0.000550629	0.0168338
#
AT1G37000	GO:0003886	DNA_(cytosine-5-)-methyltransferase_activity	2	379	1	19578	+	0.00107646	0.0288641
#
AT5G40155	GO:0016301	kinase_activity	72	578	741	18578	+	1.02e-14	2.28e-12
AT5G40155	GO:0030599	pectinesterase_activity	10	640	53	19266	+	3.36e-05	0.00152792
AT5G40155	GO:0005451	monovalent_cation:hydrogen_antiporter_activity	8	642	14	19305	+	2.58e-07	1.94e-05
AT5G40155	GO:0015385	sodium:hydrogen_antiporter_activity	6	644	24	19295	+	0.000353935	0.0117718
AT5G40155	GO:0006812	cation_transport	8	642	42	19277	+	0.000193606	0.00698374
AT5G40155	GO:0006468	protein_amino_acid_phosphorylation	23	627	212	19107	+	2.83e-06	0.000166425
AT5G40155	GO:0003777	microtubule_motor_activity	8	642	56	19263	+	0.00107132	0.0287583
AT5G40155	GO:0004683	calmodulin-dependent_protein_kinase_activity	7	643	24	19295	+	4.99e-05	0.00215932
AT5G40155	GO:0005488	binding	10	640	94	19225	+	0.00208486	0.0472223
AT5G40155	GO:0016308	1-phosphatidylinositol-4-phosphate_5-kinase_activity	4	646	11	19308	+	0.00113992	0.030132
AT5G40155	GO:0005089	Rho_guanyl-nucleotide_exchange_factor_activity	4	646	11	19308	+	0.00113992	0.030132
AT5G40155	GO:0009860	pollen_tube_growth	15	635	27	19292	+	1.82e-12	3.37e-10
AT5G40155	GO:0031225	anchored_to_membrane	17	633	187	19132	+	0.000385163	0.0126817
AT5G40155	GO:0008526	phosphatidylinositol_transporter_activity	3	647	3	19316	+	0.000637905	0.0188361
AT5G40155	GO:0016324	apical_plasma_membrane	6	644	4	19315	+	2.18e-07	1.67e-05
AT5G40155	GO:0005199	structural_constituent_of_cell_wall	4	646	12	19307	+	0.00148103	0.0369692
AT5G40155	GO:0046910	pectinesterase_inhibitor_activity	9	641	33	19286	+	6.61e-06	0.000355828
AT5G40155	GO:0009846	pollen_germination	5	645	20	19299	+	0.00111264	0.0296049
AT5G40155	GO:0045177	apical_part_of_cell	4	646	1	19318	+	5.42e-06	0.000300943
AT5G40155	GO:0044445	cytosolic_part	2	648	0	19319	+	0.00105795	0.0284625
#
AT5G24313	GO:0010054	trichoblast_differentiation	2	84	1	19845	+	5.5e-05	0.00236323
AT5G24313	GO:0016798	hydrolase_activity,_acting_on_glycosyl_bonds	4	82	36	19810	+	2.62e-05	0.00122562
AT5G24313	GO:0004601	peroxidase_activity	8	78	56	19790	+	3.13e-10	4.49e-08
AT5G24313	GO:0009932	cell_tip_growth	2	84	7	19839	+	0.000649522	0.0191092
AT5G24313	GO:0010053	root_epidermal_cell_differentiation	2	84	10	19836	+	0.00118081	0.031077
AT5G24313	GO:0048765	root_hair_cell_differentiation	2	84	8	19838	+	0.000809626	0.0229197
##
