# Supplementary material for: Comparative analyses reveal distinct sets of lineage-specific genes within Arabidopsis thaliana
Source: BMC Evol Biol. 2010 Feb 12;10:41. doi: 10.1186/1471-2148-10-41 (PMC2829037; doi:10.1186/1471-2148-10-41)
Supplement: Additional file 5 — GO category assignments for 138 CBSGs. Gene name, GO-ID, GO-Term, Fisher Exact Test table, p-values and Q-values for each of the 138 CBSGs with their over-represented GO categories. [file 1471-2148-10-41-S5.XLS]

## Sheet: CBSG_GOannotation
#GO category assignments for 138 CBSGs
#Gene	GO_ID	GO_Term	Coexpressed_with_GO	Coexpressed_without_GO	Noncoexpressed_with_GO	Noncoexpressed_without_GO	Enrichment	pvalue	Qvalue
AT1G76960	GO:0005515	protein_binding	6	23	813	19084	+	0.00099894	0.022332
AT1G76960	GO:0043068	positive_regulation_of_programmed_cell_death	1	28	0	19897	+	0.00145539	0.0294713
AT1G76960	GO:0016301	kinase_activity	8	21	805	19092	+	1.48e-05	0.000656147
AT1G76960	GO:0006952	defense_response	6	23	265	19632	+	2.19e-06	0.00012334
AT1G76960	GO:0009311	oligosaccharide_metabolic_process	1	28	0	19897	+	0.00145539	0.0294713
AT1G76960	GO:0009751	response_to_salicylic_acid_stimulus	2	27	3	19894	+	2.04e-05	0.000869177
AT1G76960	GO:0009992	cellular_water_homeostasis	1	28	0	19897	+	0.00145539	0.0294713
AT1G76960	GO:0050832	defense_response_to_fungus	2	27	49	19848	+	0.00249488	0.042778
AT1G76960	GO:0004338	glucan_1,3-beta-glucosidase_activity	1	28	1	19896	+	0.00290873	0.0475166
AT1G76960	GO:0007165	signal_transduction	3	26	182	19715	+	0.00240879	0.041838
#
AT3G11060	GO:0003886	DNA_(cytosine-5-)-methyltransferase_activity	2	618	1	19364	+	0.00282338	0.046455
#
AT2G38690	GO:0048658	tapetal_layer_development	2	970	0	19042	+	0.00235635	0.0413663
#
AT1G07690	GO:0015334	high_affinity_oligopeptide_transporter_activity	1	16	0	19909	+	0.000853157	0.0198508
AT1G07690	GO:0015197	peptide_transporter_activity	1	16	0	19909	+	0.000853157	0.0198508
AT1G07690	GO:0015833	peptide_transport	1	16	0	19909	+	0.000853157	0.0198508
AT1G07690	GO:0042937	tripeptide_transporter_activity	1	16	2	19907	+	0.00255741	0.0432641
AT1G07690	GO:0042939	tripeptide_transport	1	16	2	19907	+	0.00255741	0.0432641
#
AT1G65490	GO:0009507	chloroplast	17	17	1541	18353	+	9.04e-11	1.15e-08
AT1G65490	GO:0005777	peroxisome	4	30	107	19787	+	3.72e-05	0.00147404
AT1G65490	GO:0048046	apoplast	7	27	178	19716	+	2.31e-08	2.12e-06
AT1G65490	GO:0008465	glycerate_dehydrogenase_activity	1	33	0	19894	+	0.00170614	0.0329092
AT1G65490	GO:0009853	photorespiration	2	32	27	19867	+	0.00111447	0.0241504
AT1G65490	GO:0009941	chloroplast_envelope	5	29	368	19526	+	0.000398087	0.0108845
AT1G65490	GO:0008928	mannose-1-phosphate_guanylyltransferase_(GDP)_activity	1	33	0	19894	+	0.00170614	0.0329092
AT1G65490	GO:0010471	GDP-galactose:mannose-1-phosphate_guanyltransferase_activity	1	33	0	19894	+	0.00170614	0.0329092
AT1G65490	GO:0010472	GDP-galactose:glucose-1-phosphate_guanyltransferase_activity	1	33	0	19894	+	0.00170614	0.0329092
AT1G65490	GO:0010473	GDP-galactose:myoinositol-1-phosphate_guanyltransferase_activity	1	33	0	19894	+	0.00170614	0.0329092
AT1G65490	GO:0010474	glucose-1-phosphate_guanylyltransferase_(GDP)_activity	1	33	0	19894	+	0.00170614	0.0329092
AT1G65490	GO:0009535	chloroplast_thylakoid_membrane	4	30	268	19626	+	0.00114059	0.0246267
AT1G65490	GO:0009570	chloroplast_stroma	4	30	356	19538	+	0.00316612	0.0499342
AT1G65490	GO:0016767	geranylgeranyl-diphosphate_geranylgeranyltransferase_activity	1	33	0	19894	+	0.00170614	0.0329092
AT1G65490	GO:0046905	phytoene_synthase_activity	1	33	0	19894	+	0.00170614	0.0329092
AT1G65490	GO:0004604	phosphoadenylyl-sulfate_reductase_(thioredoxin)_activity	1	33	0	19894	+	0.00170614	0.0329092
AT1G65490	GO:0019379	sulfate_assimilation,_phosphoadenylyl_sulfate_reduction_by_phosphoadenylyl-sulfate_reductase_(thioredoxin)	1	33	0	19894	+	0.00170614	0.0329092
AT1G65490	GO:0042579	microbody	1	33	0	19894	+	0.00170614	0.0329092
#
AT5G64905	GO:0006952	defense_response	6	54	265	19605	+	0.000161809	0.00509577
AT5G64905	GO:0051865	protein_autoubiquitination	2	58	1	19869	+	2.67e-05	0.00109836
AT5G64905	GO:0002679	respiratory_burst_during_defense_response	2	58	2	19868	+	5.33e-05	0.00196611
AT5G64905	GO:0016301	kinase_activity	12	48	801	19069	+	4.51e-06	0.000231481
AT5G64905	GO:0008219	cell_death	4	56	25	19845	+	1.67e-06	9.75e-05
AT5G64905	GO:0009817	defense_response_to_fungus,_incompatible_interaction	3	57	19	19851	+	3.84e-05	0.00151097
AT5G64905	GO:0050832	defense_response_to_fungus	4	56	47	19823	+	1.67e-05	0.000729987
AT5G64905	GO:0010200	response_to_chitin	1	59	0	19870	+	0.00301054	0.0484404
AT5G64905	GO:0032491	detection_of_molecule_of_fungal_origin	1	59	0	19870	+	0.00301054	0.0484404
AT5G64905	GO:0042343	indole_glucosinolate_metabolic_process	1	59	0	19870	+	0.00301054	0.0484404
#
AT4G19620	GO:0003676	nucleic_acid_binding	4	29	245	19651	+	0.0007321	0.017643
#
AT3G60700	GO:0003886	DNA_(cytosine-5-)-methyltransferase_activity	2	608	1	19367	+	0.00273579	0.0454678
#
AT3G01730	GO:0010054	trichoblast_differentiation	2	66	1	19863	+	3.43e-05	0.00136971
AT3G01730	GO:0009826	unidimensional_cell_growth	3	65	77	19787	+	0.00258638	0.0437194
AT3G01730	GO:0009831	plant-type_cell_wall_modification_during_multidimensional_cell_growth	2	66	20	19844	+	0.00253491	0.0431093
AT3G01730	GO:0016798	hydrolase_activity,_acting_on_glycosyl_bonds	4	64	36	19828	+	1.03e-05	0.000476147
AT3G01730	GO:0004601	peroxidase_activity	5	63	59	19805	+	2.6e-06	0.00014211
AT3G01730	GO:0009932	cell_tip_growth	2	66	7	19857	+	0.000406529	0.0110339
AT3G01730	GO:0010053	root_epidermal_cell_differentiation	2	66	10	19854	+	0.000740388	0.0177705
AT3G01730	GO:0048768	root_hair_cell_tip_growth	2	66	5	19859	+	0.000238191	0.00709109
AT3G01730	GO:0048765	root_hair_cell_differentiation	3	65	7	19857	+	4.48e-06	0.000230336
#
AT5G42110	GO:0031176	endo-1,4-beta-xylanase_activity	1	3	4	19918	+	0.00100341	0.022371
#
AT2G24460	GO:0016301	kinase_activity	44	285	769	18849	+	3.94e-12	5.78e-10
AT2G24460	GO:0009225	nucleotide-sugar_metabolic_process	3	326	15	19603	+	0.00301881	0.0485136
AT2G24460	GO:0050378	UDP-glucuronate_4-epimerase_activity	2	327	3	19615	+	0.00262444	0.043958
AT2G24460	GO:0005488	binding	8	321	96	19522	+	0.000328276	0.00931036
AT2G24460	GO:0005089	Rho_guanyl-nucleotide_exchange_factor_activity	3	326	12	19606	+	0.00174606	0.033479
AT2G24460	GO:0030599	pectinesterase_activity	6	323	57	19561	+	0.000592891	0.0148679
AT2G24460	GO:0008526	phosphatidylinositol_transporter_activity	3	326	3	19615	+	8.57e-05	0.00298429
AT2G24460	GO:0009860	pollen_tube_growth	5	324	36	19582	+	0.000545124	0.0138101
AT2G24460	GO:0006468	protein_amino_acid_phosphorylation	17	312	218	19400	+	4.03e-07	2.77e-05
AT2G24460	GO:0007169	transmembrane_receptor_protein_tyrosine_kinase_signaling_pathway	8	321	117	19501	+	0.00111337	0.0241442
AT2G24460	GO:0004683	calmodulin-dependent_protein_kinase_activity	5	324	26	19592	+	0.000141429	0.00453583
AT2G24460	GO:0005199	structural_constituent_of_cell_wall	4	325	12	19606	+	0.000113066	0.00376454
AT2G24460	GO:0046910	pectinesterase_inhibitor_activity	5	324	37	19581	+	0.000610523	0.0151436
AT2G24460	GO:0045177	apical_part_of_cell	3	326	2	19616	+	4.34e-05	0.00165008
#
AT4G23870	GO:0045839	negative_regulation_of_mitosis	1	49	0	19876	+	0.00250928	0.0428311
AT4G23870	GO:0015250	water_channel_activity	2	48	26	19850	+	0.00223731	0.0398871
AT4G23870	GO:0009630	gravitropism	2	48	14	19862	+	0.000724046	0.0175057
AT4G23870	GO:0009800	cinnamic_acid_biosynthetic_process	1	49	0	19876	+	0.00250928	0.0428311
AT4G23870	GO:0009892	negative_regulation_of_metabolic_process	1	49	0	19876	+	0.00250928	0.0428311
AT4G23870	GO:0042493	response_to_drug	1	49	0	19876	+	0.00250928	0.0428311
#
AT2G20620	GO:0004708	MAP_kinase_kinase_activity	1	3	10	19912	+	0.00220651	0.0394565
#
AT3G62400	GO:0005840	ribosome	8	69	164	19687	+	3.32e-07	2.34e-05
AT3G62400	GO:0003735	structural_constituent_of_ribosome	12	65	269	19582	+	7.95e-10	8.67e-08
AT3G62400	GO:0042254	ribosome_biogenesis	4	73	83	19768	+	0.00035969	0.0100476
AT3G62400	GO:0005739	mitochondrion	8	69	579	19272	+	0.00190803	0.0354437
AT3G62400	GO:0006412	translation	11	66	269	19582	+	1.02e-08	9.81e-07
AT3G62400	GO:0022627	cytosolic_small_ribosomal_subunit	5	72	75	19776	+	1.45e-05	0.000642923
AT3G62400	GO:0022625	cytosolic_large_ribosomal_subunit	4	73	96	19755	+	0.000610096	0.0151436
AT3G62400	GO:0005750	mitochondrial_respiratory_chain_complex_III	2	75	12	19839	+	0.00130127	0.0272484
AT3G62400	GO:0008121	ubiquinol-cytochrome-c_reductase_activity	2	75	5	19846	+	0.000305608	0.00875959
#
AT1G49500	GO:0004792	thiosulfate_sulfurtransferase_activity	1	14	3	19908	+	0.00300797	0.0484404
AT1G49500	GO:0016754	sinapoylglucose-malate_O-sinapoyltransferase_activity	1	14	0	19911	+	0.000752785	0.0179953
#
AT2G25565	GO:0003886	DNA_(cytosine-5-)-methyltransferase_activity	2	641	1	19338	+	0.00303544	0.0487016
#
AT3G63360	GO:0008324	cation_transmembrane_transporter_activity	2	46	17	19866	+	0.000946114	0.021344
AT3G63360	GO:0046873	metal_ion_transmembrane_transporter_activity	2	46	22	19861	+	0.00151538	0.0303453
AT3G63360	GO:0005576	extracellular_region	3	45	46	19837	+	0.000223436	0.00669697
AT3G63360	GO:0015169	glycerol-3-phosphate_transmembrane_transporter_activity	1	47	0	19883	+	0.00240831	0.041838
AT3G63360	GO:0015794	glycerol-3-phosphate_transport	1	47	0	19883	+	0.00240831	0.041838
#
AT3G24270	GO:0005345	purine_transmembrane_transporter_activity	2	172	7	19767	+	0.00261595	0.0439371
AT3G24270	GO:0006863	purine_transport	2	172	7	19767	+	0.00261595	0.0439371
#
AT3G63040	GO:0008289	lipid_binding	5	137	76	19714	+	0.000283701	0.00820301
AT3G63040	GO:0006869	lipid_transport	6	136	75	19715	+	2.46e-05	0.00102086
AT3G63040	GO:0045735	nutrient_reservoir_activity	9	133	16	19774	+	6.78e-14	1.18e-11
AT3G63040	GO:0009845	seed_germination	5	137	27	19763	+	2.95e-06	0.000159376
AT3G63040	GO:0008429	phosphatidylethanolamine_binding	2	140	5	19785	+	0.00103387	0.0228886
AT3G63040	GO:0019915	lipid_storage	5	137	10	19780	+	4.85e-08	4.12e-06
AT3G63040	GO:0050826	response_to_freezing	3	139	7	19783	+	4.1e-05	0.00158639
AT3G63040	GO:0010344	seed_oilbody_biogenesis	3	139	1	19789	+	1.41e-06	8.34e-05
AT3G63040	GO:0015031	protein_transport	3	139	23	19767	+	0.000816232	0.0191873
#
AT2G45930	GO:0006349	genetic_imprinting	1	6	7	19912	+	0.00280744	0.0462532
AT2G45930	GO:0009559	embryo_sac_central_cell_differentiation	1	6	0	19919	+	0.0003513	0.009869
#
AT1G48180	GO:0022627	cytosolic_small_ribosomal_subunit	4	103	76	19747	+	0.000907882	0.0206077
AT1G48180	GO:0003993	acid_phosphatase_activity	4	103	29	19794	+	2.85e-05	0.00116141
#
AT5G12990	GO:0003723	RNA_binding	6	75	268	19579	+	0.000876246	0.0201333
AT5G12990	GO:0009451	RNA_modification	2	79	14	19833	+	0.00188708	0.0352754
#
AT1G31510	GO:0003886	DNA_(cytosine-5-)-methyltransferase_activity	2	467	1	19496	+	0.00162612	0.0319263
#
AT1G35410	GO:0003886	DNA_(cytosine-5-)-methyltransferase_activity	2	538	1	19434	+	0.00214923	0.0387828
#
AT4G28460	GO:0003700	transcription_factor_activity	12	55	1369	18494	+	0.00199412	0.0366755
AT4G28460	GO:0006355	regulation_of_transcription,_DNA-dependent	9	58	518	19345	+	6.46e-05	0.00233247
AT4G28460	GO:0009873	ethylene_mediated_signaling_pathway	4	63	31	19832	+	5.65e-06	0.000281509
AT4G28460	GO:0010227	floral_organ_abscission	2	65	9	19854	+	0.000600465	0.0149945
AT4G28460	GO:0008080	N-acetyltransferase_activity	2	65	22	19841	+	0.00292946	0.0477765
#
AT4G22640	GO:0005576	extracellular_region	3	53	46	19830	+	0.000353134	0.00991113
AT4G22640	GO:0015169	glycerol-3-phosphate_transmembrane_transporter_activity	1	55	0	19876	+	0.00280955	0.0462532
AT4G22640	GO:0015794	glycerol-3-phosphate_transport	1	55	0	19876	+	0.00280955	0.0462532
#
AT5G34830	GO:0007004	telomere_maintenance_via_telomerase	1	25	1	19902	+	0.00260763	0.0439034
AT5G34830	GO:0043247	telomere_maintenance_in_response_to_DNA_damage	1	25	0	19903	+	0.00130463	0.0272484
AT5G34830	GO:0032204	regulation_of_telomere_maintenance	1	25	0	19903	+	0.00130463	0.0272484
AT5G34830	GO:0032504	multicellular_organism_reproduction	1	25	1	19902	+	0.00260763	0.0439034
AT5G34830	GO:0033044	regulation_of_chromosome_organization	1	25	0	19903	+	0.00130463	0.0272484
AT5G34830	GO:0004003	ATP-dependent_DNA_helicase_activity	1	25	0	19903	+	0.00130463	0.0272484
AT5G34830	GO:0000712	resolution_of_meiotic_joint_molecules_as_recombinants	1	25	0	19903	+	0.00130463	0.0272484
#
AT2G03830	GO:0007389	pattern_specification_process	1	2	11	19912	+	0.00180569	0.0342285
AT2G03830	GO:0019827	stem_cell_maintenance	1	2	5	19918	+	0.000903116	0.02054
AT2G03830	GO:0048829	root_cap_development	1	2	6	19917	+	0.00105358	0.0231866
AT2G03830	GO:0010455	positive_regulation_of_cell_fate_commitment	1	2	0	19923	+	0.000150557	0.00478204
#
AT5G29050	GO:0003886	DNA_(cytosine-5-)-methyltransferase_activity	2	177	1	19761	+	0.000238971	0.00710351
AT5G29050	GO:0006306	DNA_methylation	3	176	11	19751	+	0.000240715	0.00714106
#
AT1G22090	GO:0006508	proteolysis	7	83	271	19573	+	0.000265009	0.00781488
#
AT2G41440	GO:0016301	kinase_activity	68	553	745	18597	+	1.04e-13	1.77e-11
AT2G41440	GO:0030599	pectinesterase_activity	10	611	53	19289	+	2.28e-05	0.000956178
AT2G41440	GO:0005451	monovalent_cation:hydrogen_antiporter_activity	8	613	14	19328	+	1.82e-07	1.38e-05
AT2G41440	GO:0015385	sodium:hydrogen_antiporter_activity	6	615	24	19318	+	0.000277571	0.00808883
AT2G41440	GO:0006812	cation_transport	8	613	42	19300	+	0.000141974	0.00454347
AT2G41440	GO:0009555	pollen_development	7	614	50	19292	+	0.00186965	0.0350601
AT2G41440	GO:0000145	exocyst	5	616	21	19321	+	0.00109587	0.0239574
AT2G41440	GO:0006904	vesicle_docking_during_exocytosis	5	616	16	19326	+	0.000385497	0.0106383
AT2G41440	GO:0006468	protein_amino_acid_phosphorylation	23	598	212	19130	+	1.32e-06	7.84e-05
AT2G41440	GO:0004683	calmodulin-dependent_protein_kinase_activity	7	614	24	19318	+	3.74e-05	0.00148031
AT2G41440	GO:0004674	protein_serine/threonine_kinase_activity	13	608	149	19193	+	0.0016973	0.0329092
AT2G41440	GO:0016308	1-phosphatidylinositol-4-phosphate_5-kinase_activity	4	617	11	19331	+	0.00096276	0.0216209
AT2G41440	GO:0005089	Rho_guanyl-nucleotide_exchange_factor_activity	4	617	11	19331	+	0.00096276	0.0216209
AT2G41440	GO:0009860	pollen_tube_growth	15	606	27	19315	+	9.48e-13	1.47e-10
AT2G41440	GO:0031225	anchored_to_membrane	17	604	187	19155	+	0.000228265	0.00683321
AT2G41440	GO:0008526	phosphatidylinositol_transporter_activity	3	618	3	19339	+	0.000558506	0.014125
AT2G41440	GO:0016324	apical_plasma_membrane	6	615	4	19338	+	1.67e-07	1.27e-05
AT2G41440	GO:0035175	histone_kinase_activity_(H3-S10_specific)	2	619	1	19341	+	0.00283859	0.0466018
AT2G41440	GO:0005199	structural_constituent_of_cell_wall	4	617	12	19330	+	0.0012523	0.0265742
AT2G41440	GO:0046910	pectinesterase_inhibitor_activity	9	612	33	19309	+	4.58e-06	0.000233913
AT2G41440	GO:0007010	cytoskeleton_organization	4	617	15	19327	+	0.00247654	0.0425414
AT2G41440	GO:0009846	pollen_germination	6	615	19	19323	+	9.45e-05	0.0032446
AT2G41440	GO:0045177	apical_part_of_cell	4	617	1	19341	+	4.52e-06	0.000231774
AT2G41440	GO:0046488	phosphatidylinositol_metabolic_process	2	619	1	19341	+	0.00283859	0.0466018
AT2G41440	GO:0044445	cytosolic_part	2	619	0	19342	+	0.00096617	0.0216811
AT2G41440	GO:0005094	Rho_GDP-dissociation_inhibitor_activity	3	618	0	19342	+	3e-05	0.00121925
#
AT1G12180	GO:0008474	palmitoyl-(protein)_hydrolase_activity	1	7	6	19912	+	0.00280744	0.0462532
#
AT4G11020	GO:0015250	water_channel_activity	1	1	27	19897	+	0.00280849	0.0462532
#
AT4G30670	GO:0010054	trichoblast_differentiation	2	192	1	19735	+	0.000280989	0.00814044
AT4G30670	GO:0009813	flavonoid_biosynthetic_process	3	191	20	19716	+	0.00139323	0.0285046
AT4G30670	GO:0045431	flavonol_synthase_activity	2	192	3	19733	+	0.00092465	0.0209394
AT4G30670	GO:0004601	peroxidase_activity	10	184	54	19682	+	5.81e-10	6.5e-08
AT4G30670	GO:0009927	histidine_phosphotransfer_kinase_activity	2	192	6	19730	+	0.0025396	0.0431093
AT4G30670	GO:0005507	copper_ion_binding	6	188	80	19656	+	0.000193993	0.00598234
AT4G30670	GO:0015706	nitrate_transport	2	192	5	19731	+	0.00191697	0.0355874
AT4G30670	GO:0019825	oxygen_binding	7	187	188	19548	+	0.00305182	0.048938
AT4G30670	GO:0010168	ER_body	2	192	1	19735	+	0.000280989	0.00814044
#
AT3G30220	GO:0003886	DNA_(cytosine-5-)-methyltransferase_activity	2	489	1	19485	+	0.00177915	0.0339424
#
AT3G43970	GO:0005337	nucleoside_transmembrane_transporter_activity	1	8	4	19914	+	0.00225643	0.0401006
#
AT1G50530	GO:0007131	reciprocal_meiotic_recombination	4	1108	7	18905	+	0.00227853	0.040307
AT1G50530	GO:0048658	tapetal_layer_development	2	1110	0	18912	+	0.00308134	0.0493846
#
AT1G36640	GO:0004601	peroxidase_activity	7	134	57	19736	+	3.38e-07	2.38e-05
AT1G36640	GO:0030246	carbohydrate_binding	4	137	63	19730	+	0.00130177	0.0272484
AT1G36640	GO:0051707	response_to_other_organism	3	138	30	19763	+	0.00161805	0.0318521
AT1G36640	GO:0005385	zinc_ion_transmembrane_transporter_activity	2	139	8	19785	+	0.00215394	0.0387992
AT1G36640	GO:0006829	zinc_ion_transport	2	139	9	19784	+	0.00262041	0.043944
AT1G36640	GO:0015103	inorganic_anion_transmembrane_transporter_activity	2	139	8	19785	+	0.00215394	0.0387992
#
AT3G24070	GO:0006950	response_to_stress	5	284	52	19594	+	0.00139907	0.0286043
AT3G24070	GO:0016566	specific_transcriptional_repressor_activity	3	286	5	19641	+	0.000159998	0.00506023
AT3G24070	GO:0045814	negative_regulation_of_gene_expression,_epigenetic	2	287	3	19643	+	0.00203483	0.0371707
AT3G24070	GO:0035102	PRC1_complex	2	287	0	19646	+	0.00020945	0.00634034
AT3G24070	GO:0016602	CCAAT-binding_factor_complex	3	286	9	19637	+	0.000602057	0.0150006
AT3G24070	GO:0032582	negative_regulation_of_gene-specific_transcription	2	287	2	19644	+	0.0012327	0.0262733
#
AT1G54720	GO:0007131	reciprocal_meiotic_recombination	3	402	8	19555	+	0.00121061	0.0258746
AT1G54720	GO:0042138	meiotic_DNA_double-strand_break_formation	2	403	1	19562	+	0.00121458	0.0259221
#
AT4G10470	GO:0009507	chloroplast	164	78	1395	18298	+	1.81e-123	1.79e-119
AT4G10470	GO:0009579	thylakoid	29	213	158	19535	+	8.28e-24	3.46e-21
AT4G10470	GO:0031977	thylakoid_lumen	14	228	33	19660	+	2.48e-16	5.33e-14
AT4G10470	GO:0009543	chloroplast_thylakoid_lumen	18	224	51	19642	+	1.72e-19	4.87e-17
AT4G10470	GO:0005528	FK506_binding	4	238	18	19675	+	0.000130472	0.00425808
AT4G10470	GO:0003755	peptidyl-prolyl_cis-trans_isomerase_activity	9	233	44	19649	+	1.37e-08	1.3e-06
AT4G10470	GO:0016987	sigma_factor_activity	2	240	4	19689	+	0.00213174	0.0385375
AT4G10470	GO:0009941	chloroplast_envelope	39	203	334	19359	+	3.36e-25	1.58e-22
AT4G10470	GO:0009793	embryonic_development_ending_in_seed_dormancy	12	230	275	19418	+	0.000213701	0.0064362
AT4G10470	GO:0009535	chloroplast_thylakoid_membrane	38	204	235	19458	+	3.43e-29	2.74e-26
AT4G10470	GO:0003723	RNA_binding	10	232	264	19429	+	0.00197703	0.0364289
AT4G10470	GO:0009570	chloroplast_stroma	52	190	308	19385	+	8.1e-41	1.85e-37
AT4G10470	GO:0003735	structural_constituent_of_ribosome	17	225	264	19429	+	6.54e-08	5.37e-06
AT4G10470	GO:0006412	translation	17	225	263	19430	+	6.21e-08	5.16e-06
AT4G10470	GO:0009773	photosynthetic_electron_transport_in_photosystem_I	3	239	11	19682	+	0.000582544	0.014658
AT4G10470	GO:0010598	NAD(P)H_dehydrogenase_complex_(plastoquinone)	4	238	5	19688	+	2.54e-06	0.000140888
AT4G10470	GO:0042372	phylloquinone_biosynthetic_process	3	239	3	19690	+	3.44e-05	0.00136971
AT4G10470	GO:0016020	membrane	27	215	1075	18618	+	0.000532793	0.0135324
AT4G10470	GO:0010206	photosystem_II_repair	3	239	2	19691	+	1.74e-05	0.000758237
AT4G10470	GO:0004326	tetrahydrofolylpolyglutamate_synthase_activity	2	240	1	19692	+	0.00043676	0.011631
AT4G10470	GO:0016120	carotene_biosynthetic_process	2	240	4	19689	+	0.00213174	0.0385375
AT4G10470	GO:0015995	chlorophyll_biosynthetic_process	6	236	18	19675	+	3.37e-07	2.38e-05
AT4G10470	GO:0016123	xanthophyll_biosynthetic_process	3	239	3	19690	+	3.44e-05	0.00136971
AT4G10470	GO:0005840	ribosome	13	229	159	19534	+	1.9e-07	1.43e-05
AT4G10470	GO:0042254	ribosome_biogenesis	7	235	80	19613	+	9.12e-05	0.0031459
AT4G10470	GO:0048046	apoplast	8	234	177	19516	+	0.00194704	0.036033
AT4G10470	GO:0010190	cytochrome_b6f_complex_assembly	2	240	4	19689	+	0.00213174	0.0385375
AT4G10470	GO:0016117	carotenoid_biosynthetic_process	3	239	9	19684	+	0.000358471	0.010023
AT4G10470	GO:0010024	phytochromobilin_biosynthetic_process	2	240	1	19692	+	0.00043676	0.011631
AT4G10470	GO:0009654	oxygen_evolving_complex	4	238	9	19684	+	1.39e-05	0.000622802
AT4G10470	GO:0030095	chloroplast_photosystem_II	5	237	14	19679	+	2.56e-06	0.000140888
AT4G10470	GO:0051920	peroxiredoxin_activity	2	240	1	19692	+	0.00043676	0.011631
AT4G10470	GO:0019288	isopentenyl_diphosphate_biosynthetic_process,_mevalonate-independent_pathway	2	240	5	19688	+	0.00296057	0.0482043
AT4G10470	GO:0010007	magnesium_chelatase_complex	2	240	2	19691	+	0.000866515	0.0200257
AT4G10470	GO:0045038	protein_import_into_chloroplast_thylakoid_membrane	2	240	4	19689	+	0.00213174	0.0385375
AT4G10470	GO:0009533	chloroplast_stromal_thylakoid	2	240	5	19688	+	0.00296057	0.0482043
#
AT1G19960	GO:0002237	response_to_molecule_of_bacterial_origin	1	11	1	19913	+	0.00120412	0.0257604
AT1G19960	GO:0005509	calcium_ion_binding	2	10	124	19790	+	0.00251182	0.0428449
AT1G19960	GO:0009311	oligosaccharide_metabolic_process	1	11	0	19914	+	0.000602228	0.0150006
AT1G19960	GO:0009751	response_to_salicylic_acid_stimulus	2	10	3	19911	+	3.32e-06	0.000176265
AT1G19960	GO:0009992	cellular_water_homeostasis	1	11	0	19914	+	0.000602228	0.0150006
#
AT5G44580	GO:0009507	chloroplast	75	40	1483	18331	+	1.21e-54	3.6e-51
AT5G44580	GO:0009535	chloroplast_thylakoid_membrane	36	79	236	19578	+	2.34e-39	4.96e-36
AT5G44580	GO:0009941	chloroplast_envelope	31	84	342	19472	+	2.04e-27	1.19e-24
AT5G44580	GO:0009579	thylakoid	29	86	158	19656	+	1.15e-33	1.36e-30
AT5G44580	GO:0004375	glycine_dehydrogenase_(decarboxylating)_activity	2	113	3	19811	+	0.000326378	0.00926538
AT5G44580	GO:0009853	photorespiration	6	109	23	19791	+	1.38e-08	1.3e-06
AT5G44580	GO:0019464	glycine_decarboxylation_via_glycine_cleavage_system	3	112	1	19813	+	7.46e-07	4.71e-05
AT5G44580	GO:0016020	membrane	23	92	1078	18736	+	6.51e-08	5.36e-06
AT5G44580	GO:0031977	thylakoid_lumen	7	108	40	19774	+	9.21e-09	8.96e-07
AT5G44580	GO:0010287	plastoglobule	9	106	46	19768	+	2.63e-11	3.51e-09
AT5G44580	GO:0008889	glycerophosphodiester_phosphodiesterase_activity	2	113	9	19805	+	0.00175484	0.0336082
AT5G44580	GO:0006071	glycerol_metabolic_process	2	113	12	19802	+	0.0028708	0.0470526
AT5G44580	GO:0005777	peroxisome	5	110	106	19708	+	0.000461899	0.0120835
AT5G44580	GO:0048046	apoplast	19	96	166	19648	+	1.06e-18	2.72e-16
AT5G44580	GO:0008266	poly(U)_RNA_binding	5	110	11	19803	+	2.43e-08	2.23e-06
AT5G44580	GO:0009570	chloroplast_stroma	28	87	332	19482	+	5.96e-24	2.52e-21
AT5G44580	GO:0008080	N-acetyltransferase_activity	3	112	21	19793	+	0.00034679	0.00977006
AT5G44580	GO:0008047	enzyme_activator_activity	5	110	5	19809	+	1.44e-09	1.52e-07
AT5G44580	GO:0043085	positive_regulation_of_catalytic_activity	5	110	3	19811	+	3.24e-10	3.74e-08
AT5G44580	GO:0010319	stromule	9	106	24	19790	+	1.77e-13	2.95e-11
AT5G44580	GO:0009538	photosystem_I_reaction_center	5	110	5	19809	+	1.44e-09	1.52e-07
AT5G44580	GO:0015979	photosynthesis	4	111	34	19780	+	6.67e-05	0.00239727
AT5G44580	GO:0009654	oxygen_evolving_complex	2	113	11	19803	+	0.00246998	0.0425113
AT5G44580	GO:0009543	chloroplast_thylakoid_lumen	5	110	64	19750	+	4.91e-05	0.00182922
AT5G44580	GO:0019684	photosynthesis,_light_reaction	3	112	10	19804	+	5.13e-05	0.00189851
AT5G44580	GO:0010205	photoinhibition	2	113	4	19810	+	0.000487719	0.0125302
AT5G44580	GO:0009772	photosynthetic_electron_transport_in_photosystem_II	2	113	3	19811	+	0.000326378	0.00926538
AT5G44580	GO:0018119	peptidyl-cysteine_S-nitrosylation	3	112	12	19802	+	8.1e-05	0.00284261
AT5G44580	GO:0006952	defense_response	9	106	262	19552	+	2.79e-05	0.00113893
AT5G44580	GO:0010380	regulation_of_chlorophyll_biosynthetic_process	2	113	6	19808	+	0.000903551	0.02054
AT5G44580	GO:0009534	chloroplast_thylakoid	2	113	10	19804	+	0.00209788	0.0381346
AT5G44580	GO:0019253	reductive_pentose-phosphate_cycle	2	113	4	19810	+	0.000487719	0.0125302
#
AT1G51670	GO:0005524	ATP_binding	18	202	374	19341	+	3.9e-07	2.7e-05
AT1G51670	GO:0004674	protein_serine/threonine_kinase_activity	8	212	154	19561	+	0.000446874	0.011805
AT1G51670	GO:0006468	protein_amino_acid_phosphorylation	9	211	226	19489	+	0.00124034	0.026396
AT1G51670	GO:0007169	transmembrane_receptor_protein_tyrosine_kinase_signaling_pathway	8	212	117	19598	+	7.54e-05	0.00267738
AT1G51670	GO:0016538	cyclin-dependent_protein_kinase_regulator_activity	3	217	17	19698	+	0.00131572	0.0273526
AT1G51670	GO:0051726	regulation_of_cell_cycle	6	214	49	19666	+	3.12e-05	0.00125914
AT1G51670	GO:0010051	xylem_and_phloem_pattern_formation	3	217	15	19700	+	0.000957222	0.0215455
AT1G51670	GO:0005634	nucleus	27	193	1191	18524	+	0.000539755	0.0136858
AT1G51670	GO:0004693	cyclin-dependent_protein_kinase_activity	4	216	23	19692	+	0.000207521	0.00628837
AT1G51670	GO:0042127	regulation_of_cell_proliferation	4	216	4	19711	+	9.76e-07	6.03e-05
AT1G51670	GO:0009524	phragmoplast	5	215	32	19683	+	5.11e-05	0.00189372
AT1G51670	GO:0008017	microtubule_binding	4	216	24	19691	+	0.000240025	0.0071277
AT1G51670	GO:0000226	microtubule_cytoskeleton_organization	3	217	9	19706	+	0.000271008	0.00795499
AT1G51670	GO:0003677	DNA_binding	23	197	1001	18714	+	0.00109895	0.023972
AT1G51670	GO:0008094	DNA-dependent_ATPase_activity	5	215	7	19708	+	1.16e-07	9.11e-06
AT1G51670	GO:0006270	DNA_replication_initiation	4	216	5	19710	+	1.74e-06	0.000101301
AT1G51670	GO:0006268	DNA_unwinding_during_replication	4	216	4	19711	+	9.76e-07	6.03e-05
AT1G51670	GO:0000790	nuclear_chromatin	4	216	5	19710	+	1.74e-06	0.000101301
AT1G51670	GO:0006260	DNA_replication	5	215	19	19696	+	5.6e-06	0.000280311
AT1G51670	GO:0046658	anchored_to_plasma_membrane	5	215	55	19660	+	0.000521559	0.013304
AT1G51670	GO:0031225	anchored_to_membrane	10	210	194	19521	+	9.34e-05	0.00321461
AT1G51670	GO:0003777	microtubule_motor_activity	14	206	50	19665	+	7.71e-15	1.44e-12
AT1G51670	GO:0051225	spindle_assembly	2	218	0	19715	+	0.000121243	0.003992
AT1G51670	GO:0004702	receptor_signaling_protein_serine/threonine_kinase_activity	2	218	5	19710	+	0.00245478	0.0423581
AT1G51670	GO:0010059	positive_regulation_of_atrichoblast_fate_specification	2	218	0	19715	+	0.000121243	0.003992
AT1G51670	GO:0010063	positive_regulation_of_trichoblast_fate_specification	2	218	1	19714	+	0.000361077	0.0100769
AT1G51670	GO:0048437	floral_organ_development	2	218	4	19711	+	0.00176625	0.0337529
AT1G51670	GO:0010103	stomatal_complex_morphogenesis	3	217	4	19711	+	4.49e-05	0.00169534
AT1G51670	GO:0051301	cell_division	3	217	18	19697	+	0.00152258	0.0303963
AT1G51670	GO:0008574	plus-end-directed_microtubule_motor_activity	2	218	0	19715	+	0.000121243	0.003992
AT1G51670	GO:0000914	phragmoplast_formation	2	218	0	19715	+	0.000121243	0.003992
AT1G51670	GO:0055046	microgametogenesis	2	218	5	19710	+	0.00245478	0.0423581
AT1G51670	GO:0000775	chromosome,_centromeric_region	2	218	4	19711	+	0.00176625	0.0337529
AT1G51670	GO:0003887	DNA-directed_DNA_polymerase_activity	3	217	10	19705	+	0.000349447	0.00983558
AT1G51670	GO:0003779	actin_binding	4	216	32	19683	+	0.000644478	0.0157879
AT1G51670	GO:0030247	polysaccharide_binding	2	218	5	19710	+	0.00245478	0.0423581
AT1G51670	GO:0016572	histone_phosphorylation	2	218	2	19713	+	0.000716892	0.0173469
#
AT3G20400	GO:0003886	DNA_(cytosine-5-)-methyltransferase_activity	2	525	1	19448	+	0.0020476	0.037358
#
AT5G39880	GO:0016301	kinase_activity	77	663	736	18493	+	3.32e-14	5.9e-12
AT5G39880	GO:0030599	pectinesterase_activity	10	730	53	19176	+	9.93e-05	0.00337019
AT5G39880	GO:0005451	monovalent_cation:hydrogen_antiporter_activity	8	732	14	19215	+	6.9e-07	4.39e-05
AT5G39880	GO:0015385	sodium:hydrogen_antiporter_activity	6	734	24	19205	+	0.000703393	0.017062
AT5G39880	GO:0006812	cation_transport	8	732	42	19187	+	0.000463098	0.0121042
AT5G39880	GO:0009555	pollen_development	8	732	49	19180	+	0.00113543	0.0245508
AT5G39880	GO:0000145	exocyst	5	735	21	19208	+	0.00237254	0.0414998
AT5G39880	GO:0006904	vesicle_docking_during_exocytosis	5	735	16	19213	+	0.000855455	0.0198865
AT5G39880	GO:0006468	protein_amino_acid_phosphorylation	24	716	211	19018	+	7.49e-06	0.000365263
AT5G39880	GO:0003777	microtubule_motor_activity	8	732	56	19173	+	0.00242483	0.0420426
AT5G39880	GO:0004683	calmodulin-dependent_protein_kinase_activity	7	733	24	19205	+	0.000112651	0.00375916
AT5G39880	GO:0004674	protein_serine/threonine_kinase_activity	14	726	148	19081	+	0.00287314	0.0470648
AT5G39880	GO:0016308	1-phosphatidylinositol-4-phosphate_5-kinase_activity	4	736	11	19218	+	0.00184136	0.0345951
AT5G39880	GO:0005089	Rho_guanyl-nucleotide_exchange_factor_activity	4	736	11	19218	+	0.00184136	0.0345951
AT5G39880	GO:0016175	superoxide-generating_NADPH_oxidase_activity	2	738	0	19229	+	0.00137147	0.0281369
AT5G39880	GO:0009860	pollen_tube_growth	15	725	27	19202	+	1.15e-11	1.58e-09
AT5G39880	GO:0031225	anchored_to_membrane	17	723	187	19042	+	0.00203723	0.0371916
AT5G39880	GO:0008526	phosphatidylinositol_transporter_activity	3	737	3	19226	+	0.000932072	0.0210593
AT5G39880	GO:0016324	apical_plasma_membrane	6	734	4	19225	+	4.69e-07	3.14e-05
AT5G39880	GO:0030036	actin_cytoskeleton_organization	4	736	9	19220	+	0.00102328	0.0226712
AT5G39880	GO:0005199	structural_constituent_of_cell_wall	4	736	12	19217	+	0.00238374	0.0415977
AT5G39880	GO:0046910	pectinesterase_inhibitor_activity	10	730	32	19197	+	2.31e-06	0.000129332
AT5G39880	GO:0007010	cytoskeleton_organization	5	735	14	19215	+	0.000519835	0.0132714
AT5G39880	GO:0009846	pollen_germination	5	735	20	19209	+	0.00197578	0.0364286
AT5G39880	GO:0045177	apical_part_of_cell	4	736	1	19228	+	9.08e-06	0.000428236
AT5G39880	GO:0044445	cytosolic_part	2	738	0	19229	+	0.00137147	0.0281369
AT5G39880	GO:0015840	urea_transport	2	738	0	19229	+	0.00137147	0.0281369
AT5G39880	GO:0005094	Rho_GDP-dissociation_inhibitor_activity	3	737	0	19229	+	5.07e-05	0.00187974
AT5G39880	GO:0003774	motor_activity	4	736	12	19217	+	0.00238374	0.0415977
AT5G39880	GO:0030048	actin_filament-based_movement	4	736	12	19217	+	0.00238374	0.0415977
#
AT1G76230	GO:0042761	very-long-chain_fatty_acid_biosynthetic_process	1	14	2	19909	+	0.00225677	0.0401006
AT1G76230	GO:0010345	suberin_biosynthetic_process	1	14	3	19908	+	0.00300797	0.0484404
#
AT4G29770	GO:0009555	pollen_development	2	20	55	19849	+	0.00179014	0.034108
AT4G29770	GO:0007141	male_meiosis_I	1	21	0	19904	+	0.00110409	0.0239779
AT4G29770	GO:0048232	male_gamete_generation	1	21	0	19904	+	0.00110409	0.0239779
AT4G29770	GO:0034508	centromere_complex_assembly	1	21	0	19904	+	0.00110409	0.0239779
#
AT5G35490	GO:0009507	chloroplast	5	4	1553	18364	+	0.000280028	0.00813645
#
AT3G04250	GO:0008655	pyrimidine_salvage	1	52	0	19875	+	0.00265957	0.0443502
#
AT5G62400	GO:0003886	DNA_(cytosine-5-)-methyltransferase_activity	2	419	1	19543	+	0.00131225	0.0273157
#
AT5G55790	GO:0004721	phosphoprotein_phosphatase_activity	2	47	9	19871	+	0.000321147	0.00914314
AT5G55790	GO:0032947	protein_complex_scaffold	1	48	0	19880	+	0.00245873	0.0423581
AT5G55790	GO:0016043	cellular_component_organization	1	48	0	19880	+	0.00245873	0.0423581
AT5G55790	GO:0019209	kinase_activator_activity	1	48	0	19880	+	0.00245873	0.0423581
AT5G55790	GO:0045168	cell-cell_signaling_involved_in_cell_fate_specification	1	48	0	19880	+	0.00245873	0.0423581
AT5G55790	GO:0009934	regulation_of_meristem_structural_organization	2	47	15	19865	+	0.00078666	0.0185805
AT5G55790	GO:0019901	protein_kinase_binding	1	48	0	19880	+	0.00245873	0.0423581
#
AT1G11470	GO:0045487	gibberellin_catabolic_process	1	9	4	19913	+	0.00250689	0.0428311
#
AT1G36970	GO:0007131	reciprocal_meiotic_recombination	5	1343	6	18694	+	0.000447353	0.0118071
#
AT5G10040	GO:0004737	pyruvate_decarboxylase_activity	1	9	3	19913	+	0.00200607	0.0368724
AT5G10040	GO:0016157	sucrose_synthase_activity	1	9	5	19911	+	0.00300774	0.0484404
#
AT1G17090	GO:0006950	response_to_stress	5	223	52	19654	+	0.000483464	0.0124608
AT1G17090	GO:0009415	response_to_water	3	225	6	19700	+	0.000117897	0.00390787
AT1G17090	GO:0045735	nutrient_reservoir_activity	5	223	20	19686	+	8.26e-06	0.000397066
AT1G17090	GO:0009793	embryonic_development_ending_in_seed_dormancy	15	213	272	19434	+	1.18e-06	7.14e-05
AT1G17090	GO:0045814	negative_regulation_of_gene_expression,_epigenetic	2	226	3	19703	+	0.00127326	0.0269035
AT1G17090	GO:0035102	PRC1_complex	2	226	0	19706	+	0.000130255	0.00425566
AT1G17090	GO:0019915	lipid_storage	5	223	10	19696	+	5.12e-07	3.41e-05
AT1G17090	GO:0010344	seed_oilbody_biogenesis	2	226	2	19704	+	0.000769763	0.0182916
#
AT5G03060	GO:0003886	DNA_(cytosine-5-)-methyltransferase_activity	2	374	1	19591	+	0.0010477	0.0231085
AT5G03060	GO:0006306	DNA_methylation	3	373	11	19581	+	0.00206611	0.0376493
#
AT3G48185	GO:0003677	DNA_binding	11	19	1013	18883	+	1.39e-07	1.07e-05
AT3G48185	GO:0003700	transcription_factor_activity	13	17	1368	18528	+	3.16e-08	2.81e-06
AT3G48185	GO:0045597	positive_regulation_of_cell_differentiation	1	29	1	19895	+	0.00300895	0.0484404
AT3G48185	GO:0010014	meristem_initiation	2	28	6	19890	+	6.1e-05	0.00222631
AT3G48185	GO:0045449	regulation_of_transcription	6	24	427	19469	+	3.88e-05	0.00152228
AT3G48185	GO:0008060	ARF_GTPase_activator_activity	1	29	1	19895	+	0.00300895	0.0484404
AT3G48185	GO:0009965	leaf_morphogenesis	2	28	38	19858	+	0.00164949	0.0322995
AT3G48185	GO:0010087	phloem_or_xylem_histogenesis	2	28	16	19880	+	0.00033028	0.00934933
AT3G48185	GO:0055070	copper_ion_homeostasis	1	29	1	19895	+	0.00300895	0.0484404
AT3G48185	GO:0007130	synaptonemal_complex_assembly	1	29	0	19896	+	0.00150557	0.030199
AT3G48185	GO:0048263	determination_of_dorsal_identity	1	29	0	19896	+	0.00150557	0.030199
#
AT5G19270	GO:0003886	DNA_(cytosine-5-)-methyltransferase_activity	2	426	1	19542	+	0.00135517	0.0279767
#
AT3G56260	GO:0015193	L-proline_transmembrane_transporter_activity	1	8	2	19915	+	0.00135447	0.0279767
AT3G56260	GO:0015824	proline_transport	1	8	2	19915	+	0.00135447	0.0279767
#
AT3G28750	GO:0016301	kinase_activity	74	665	739	18493	+	7.7e-13	1.2e-10
AT3G28750	GO:0030599	pectinesterase_activity	10	729	53	19179	+	9.81e-05	0.00334539
AT3G28750	GO:0005451	monovalent_cation:hydrogen_antiporter_activity	9	730	13	19219	+	4e-08	3.45e-06
AT3G28750	GO:0015385	sodium:hydrogen_antiporter_activity	7	732	23	19209	+	8.93e-05	0.00308612
AT3G28750	GO:0006812	cation_transport	9	730	41	19191	+	7.96e-05	0.00280946
AT3G28750	GO:0009555	pollen_development	8	731	49	19183	+	0.00112492	0.0243412
AT3G28750	GO:0000145	exocyst	5	734	21	19211	+	0.00235757	0.0413663
AT3G28750	GO:0006904	vesicle_docking_during_exocytosis	5	734	16	19216	+	0.000849869	0.0198209
AT3G28750	GO:0006468	protein_amino_acid_phosphorylation	24	715	211	19021	+	7.31e-06	0.000357105
AT3G28750	GO:0003777	microtubule_motor_activity	8	731	56	19176	+	0.00240316	0.041838
AT3G28750	GO:0004683	calmodulin-dependent_protein_kinase_activity	7	732	24	19208	+	0.000111635	0.00373755
AT3G28750	GO:0004674	protein_serine/threonine_kinase_activity	14	725	148	19084	+	0.00283591	0.0466018
AT3G28750	GO:0016308	1-phosphatidylinositol-4-phosphate_5-kinase_activity	4	735	11	19221	+	0.00183155	0.0344545
AT3G28750	GO:0005089	Rho_guanyl-nucleotide_exchange_factor_activity	4	735	11	19221	+	0.00183155	0.0344545
AT3G28750	GO:0016175	superoxide-generating_NADPH_oxidase_activity	2	737	0	19232	+	0.00136749	0.0281135
AT3G28750	GO:0009860	pollen_tube_growth	15	724	27	19205	+	1.13e-11	1.55e-09
AT3G28750	GO:0031225	anchored_to_membrane	17	722	187	19045	+	0.00201776	0.0370228
AT3G28750	GO:0008526	phosphatidylinositol_transporter_activity	3	736	3	19229	+	0.000928129	0.0209931
AT3G28750	GO:0016324	apical_plasma_membrane	6	733	4	19228	+	4.65e-07	3.12e-05
AT3G28750	GO:0030036	actin_cytoskeleton_organization	4	735	9	19223	+	0.00101775	0.0225823
AT3G28750	GO:0016459	myosin_complex	4	735	9	19223	+	0.00101775	0.0225823
AT3G28750	GO:0003774	motor_activity	5	734	11	19221	+	0.000212743	0.00641387
AT3G28750	GO:0030048	actin_filament-based_movement	5	734	11	19221	+	0.000212743	0.00641387
AT3G28750	GO:0005199	structural_constituent_of_cell_wall	4	735	12	19220	+	0.00237115	0.0414998
AT3G28750	GO:0046910	pectinesterase_inhibitor_activity	10	729	32	19200	+	2.28e-06	0.000127902
AT3G28750	GO:0007010	cytoskeleton_organization	5	734	14	19218	+	0.000516394	0.013195
AT3G28750	GO:0009846	pollen_germination	5	734	20	19212	+	0.00196323	0.0362648
AT3G28750	GO:0045177	apical_part_of_cell	4	735	1	19231	+	9.03e-06	0.000427127
AT3G28750	GO:0044445	cytosolic_part	2	737	0	19232	+	0.00136749	0.0281135
AT3G28750	GO:0015840	urea_transport	2	737	0	19232	+	0.00136749	0.0281135
AT3G28750	GO:0005094	Rho_GDP-dissociation_inhibitor_activity	3	736	0	19232	+	5.05e-05	0.0018739
#
AT1G75870	GO:0016301	kinase_activity	76	645	737	18511	+	2.5e-14	4.5e-12
AT1G75870	GO:0030599	pectinesterase_activity	10	711	53	19195	+	8.01e-05	0.00281797
AT1G75870	GO:0005451	monovalent_cation:hydrogen_antiporter_activity	8	713	14	19234	+	5.67e-07	3.75e-05
AT1G75870	GO:0015385	sodium:hydrogen_antiporter_activity	6	715	24	19224	+	0.000613505	0.0151826
AT1G75870	GO:0006812	cation_transport	8	713	42	19206	+	0.000389505	0.0107389
AT1G75870	GO:0009555	pollen_development	8	713	49	19199	+	0.000960598	0.0216051
AT1G75870	GO:0000145	exocyst	5	716	21	19227	+	0.00211783	0.0384194
AT1G75870	GO:0006904	vesicle_docking_during_exocytosis	5	716	16	19232	+	0.000760611	0.0181385
AT1G75870	GO:0006468	protein_amino_acid_phosphorylation	24	697	211	19037	+	4.84e-06	0.00024526
AT1G75870	GO:0003777	microtubule_motor_activity	8	713	56	19192	+	0.00206338	0.0376227
AT1G75870	GO:0004683	calmodulin-dependent_protein_kinase_activity	7	714	24	19224	+	9.58e-05	0.0032766
AT1G75870	GO:0004674	protein_serine/threonine_kinase_activity	14	707	148	19100	+	0.00227081	0.0402184
AT1G75870	GO:0016308	1-phosphatidylinositol-4-phosphate_5-kinase_activity	4	717	11	19237	+	0.00167323	0.0326566
AT1G75870	GO:0005089	Rho_guanyl-nucleotide_exchange_factor_activity	4	717	11	19237	+	0.00167323	0.0326566
AT1G75870	GO:0009860	pollen_tube_growth	15	706	27	19221	+	7.97e-12	1.13e-09
AT1G75870	GO:0031225	anchored_to_membrane	17	704	187	19061	+	0.00174601	0.033479
AT1G75870	GO:0008526	phosphatidylinositol_transporter_activity	3	718	3	19245	+	0.000863905	0.0200067
AT1G75870	GO:0016324	apical_plasma_membrane	6	715	4	19244	+	4.03e-07	2.77e-05
AT1G75870	GO:0030036	actin_cytoskeleton_organization	4	717	9	19239	+	0.000928433	0.0209931
AT1G75870	GO:0005199	structural_constituent_of_cell_wall	4	717	12	19236	+	0.00216775	0.0389276
AT1G75870	GO:0046910	pectinesterase_inhibitor_activity	10	711	32	19216	+	1.83e-06	0.000105815
AT1G75870	GO:0007010	cytoskeleton_organization	5	716	14	19234	+	0.000461466	0.0120828
AT1G75870	GO:0009846	pollen_germination	5	716	20	19228	+	0.00176229	0.0337291
AT1G75870	GO:0045177	apical_part_of_cell	4	717	1	19247	+	8.19e-06	0.000395573
AT1G75870	GO:0044445	cytosolic_part	2	719	0	19248	+	0.0013019	0.0272484
AT1G75870	GO:0015840	urea_transport	2	719	0	19248	+	0.0013019	0.0272484
AT1G75870	GO:0005094	Rho_GDP-dissociation_inhibitor_activity	3	718	0	19248	+	4.69e-05	0.00175823
#
AT1G19060	GO:0016616	oxidoreductase_activity,_acting_on_the_CH-OH_group_of_donors,_NAD_or_NADP_as_acceptor	1	15	2	19911	+	0.00240674	0.041838
#
AT4G20420	GO:0046949	acyl-CoA_biosynthetic_process	1	31	0	19895	+	0.00160586	0.0316963
AT4G20420	GO:0031956	medium-chain-fatty-acid-CoA_ligase_activity	1	31	0	19895	+	0.00160586	0.0316963
AT4G20420	GO:0010584	pollen_exine_formation	10	22	3	19892	+	6.78e-27	3.72e-24
AT4G20420	GO:0008289	lipid_binding	5	27	76	19819	+	1.81e-07	1.37e-05
AT4G20420	GO:0006869	lipid_transport	5	27	76	19819	+	1.81e-07	1.37e-05
AT4G20420	GO:0009556	microsporogenesis	2	30	16	19879	+	0.000376155	0.010429
AT4G20420	GO:0009699	phenylpropanoid_biosynthetic_process	2	30	9	19886	+	0.000136172	0.00439574
AT4G20420	GO:0051791	medium-chain_fatty_acid_metabolic_process	1	31	0	19895	+	0.00160586	0.0316963
AT4G20420	GO:0051792	medium-chain_fatty_acid_biosynthetic_process	1	31	0	19895	+	0.00160586	0.0316963
#
AT1G56620	GO:0008655	pyrimidine_salvage	1	15	0	19911	+	0.000802931	0.0189196
#
AT5G35540	GO:0006952	defense_response	17	555	254	19158	+	0.00253983	0.0431093
AT5G35540	GO:0003886	DNA_(cytosine-5-)-methyltransferase_activity	2	570	1	19411	+	0.00240698	0.041838
#
AT5G40730	GO:0009807	lignan_biosynthetic_process	2	61	13	19850	+	0.00100596	0.022371
AT5G40730	GO:0031115	negative_regulation_of_microtubule_polymerization	1	62	0	19863	+	0.0031617	0.0499175
AT5G40730	GO:0031225	anchored_to_membrane	5	58	198	19665	+	0.000454621	0.011925
AT5G40730	GO:0005507	copper_ion_binding	3	60	83	19780	+	0.00255731	0.0432641
AT5G40730	GO:0004601	peroxidase_activity	4	59	60	19803	+	5e-05	0.00185886
AT5G40730	GO:0008830	dTDP-4-dehydrorhamnose_3,5-epimerase_activity	1	62	0	19863	+	0.0031617	0.0499175
AT5G40730	GO:0008831	dTDP-4-dehydrorhamnose_reductase_activity	1	62	0	19863	+	0.0031617	0.0499175
AT5G40730	GO:0019305	dTDP-rhamnose_biosynthetic_process	1	62	0	19863	+	0.0031617	0.0499175
AT5G40730	GO:0015774	polysaccharide_transport	1	62	0	19863	+	0.0031617	0.0499175
#
AT2G04800	GO:0003700	transcription_factor_activity	14	56	1367	18490	+	0.00027137	0.00795499
AT2G04800	GO:0016021	integral_to_membrane	3	67	63	19794	+	0.00162132	0.0318742
AT2G04800	GO:0010305	leaf_vascular_tissue_pattern_formation	2	68	15	19842	+	0.00159886	0.0316604
AT2G04800	GO:0007267	cell-cell_signaling	2	68	16	19841	+	0.00179464	0.0341244
AT2G04800	GO:0006855	multidrug_transport	2	68	10	19847	+	0.00078478	0.0185508
AT2G04800	GO:0042626	ATPase_activity,_coupled_to_transmembrane_movement_of_substances	3	67	78	19779	+	0.00291164	0.047538
AT2G04800	GO:0004675	transmembrane_receptor_protein_serine/threonine_kinase_activity	2	68	8	19849	+	0.000537515	0.0136407
#
AT1G12490	GO:0006511	ubiquitin-dependent_protein_catabolic_process	2	8	162	19756	+	0.00290067	0.0474373
#
AT3G24510	GO:0003723	RNA_binding	6	65	268	19590	+	0.000433348	0.0115922
AT3G24510	GO:0009414	response_to_water_deprivation	3	68	73	19785	+	0.0025288	0.0430403
AT3G24510	GO:0000175	3'-5'-exoribonuclease_activity	2	69	7	19851	+	0.000443291	0.0117506
#
AT1G06540	GO:0016301	kinase_activity	67	495	746	18655	+	2.58e-15	5e-13
AT1G06540	GO:0030599	pectinesterase_activity	10	552	53	19348	+	9.64e-06	0.000449785
AT1G06540	GO:0005451	monovalent_cation:hydrogen_antiporter_activity	5	557	17	19384	+	0.000307414	0.00879452
AT1G06540	GO:0006904	vesicle_docking_during_exocytosis	4	558	17	19384	+	0.00254012	0.0431093
AT1G06540	GO:0006468	protein_amino_acid_phosphorylation	23	539	212	19189	+	2.34e-07	1.73e-05
AT1G06540	GO:0004683	calmodulin-dependent_protein_kinase_activity	7	555	24	19377	+	1.97e-05	0.000844231
AT1G06540	GO:0004674	protein_serine/threonine_kinase_activity	12	550	150	19251	+	0.00216426	0.0388885
AT1G06540	GO:0005089	Rho_guanyl-nucleotide_exchange_factor_activity	4	558	11	19390	+	0.000662377	0.0161596
AT1G06540	GO:0009860	pollen_tube_growth	8	554	33	19368	+	1.58e-05	0.000696581
AT1G06540	GO:0031225	anchored_to_membrane	17	545	187	19214	+	6.92e-05	0.00247487
AT1G06540	GO:0008526	phosphatidylinositol_transporter_activity	3	559	3	19398	+	0.000416568	0.0112447
AT1G06540	GO:0016324	apical_plasma_membrane	3	559	7	19394	+	0.00229718	0.0405886
AT1G06540	GO:0035175	histone_kinase_activity_(H3-S10_specific)	2	560	1	19400	+	0.00232912	0.0410306
AT1G06540	GO:0007169	transmembrane_receptor_protein_tyrosine_kinase_signaling_pathway	10	552	115	19286	+	0.00283676	0.0466018
AT1G06540	GO:0005199	structural_constituent_of_cell_wall	4	558	12	19389	+	0.00086362	0.0200067
AT1G06540	GO:0046910	pectinesterase_inhibitor_activity	9	553	33	19368	+	2.03e-06	0.000115225
AT1G06540	GO:0045177	apical_part_of_cell	3	559	2	19399	+	0.00021274	0.00641387
AT1G06540	GO:0005094	Rho_GDP-dissociation_inhibitor_activity	2	560	1	19400	+	0.00232912	0.0410306
#
AT5G48175	GO:0030246	carbohydrate_binding	4	119	63	19745	+	0.000784125	0.0185508
AT5G48175	GO:0009736	cytokinin_mediated_signaling	3	120	30	19778	+	0.00109309	0.0239318
#
AT4G11760	GO:0016301	kinase_activity	52	395	761	18745	+	9.9e-12	1.37e-09
AT4G11760	GO:0009505	plant-type_cell_wall	13	434	221	19285	+	0.00248695	0.0426904
AT4G11760	GO:0030599	pectinesterase_activity	10	437	53	19453	+	1.27e-06	7.63e-05
AT4G11760	GO:0005451	monovalent_cation:hydrogen_antiporter_activity	5	442	17	19489	+	0.000106034	0.0035624
AT4G11760	GO:0000145	exocyst	4	443	22	19484	+	0.00251298	0.0428449
AT4G11760	GO:0006904	vesicle_docking_during_exocytosis	4	443	17	19489	+	0.00109896	0.023972
AT4G11760	GO:0004683	calmodulin-dependent_protein_kinase_activity	7	440	24	19482	+	4.46e-06	0.000229757
AT4G11760	GO:0006468	protein_amino_acid_phosphorylation	21	426	214	19292	+	8.37e-08	6.71e-06
AT4G11760	GO:0005488	binding	8	439	96	19410	+	0.00235496	0.0413663
AT4G11760	GO:0009860	pollen_tube_growth	10	437	32	19474	+	2.23e-08	2.07e-06
AT4G11760	GO:0031225	anchored_to_membrane	17	430	187	19319	+	3.73e-06	0.000195972
AT4G11760	GO:0008526	phosphatidylinositol_transporter_activity	3	444	3	19503	+	0.000212406	0.00641387
AT4G11760	GO:0016324	apical_plasma_membrane	3	444	7	19499	+	0.00119185	0.0256028
AT4G11760	GO:0007169	transmembrane_receptor_protein_tyrosine_kinase_signaling_pathway	9	438	116	19390	+	0.00203156	0.0371339
AT4G11760	GO:0005199	structural_constituent_of_cell_wall	4	443	12	19494	+	0.000365184	0.0101559
AT4G11760	GO:0046910	pectinesterase_inhibitor_activity	9	438	33	19473	+	3.04e-07	2.17e-05
AT4G11760	GO:0045177	apical_part_of_cell	3	444	2	19504	+	0.000108002	0.00362031
AT4G11760	GO:0005094	Rho_GDP-dissociation_inhibitor_activity	2	445	1	19505	+	0.00148	0.0298273
#
AT1G24575	GO:0006499	N-terminal_protein_myristoylation	1	0	39	19886	+	0.00200743	0.0368745
#
AT5G02550	GO:0019199	transmembrane_receptor_protein_kinase_activity	1	8	3	19915	+	0.00180551	0.0342285
AT5G02550	GO:0010234	tapetal_cell_fate_specification	1	8	0	19918	+	0.000451649	0.0118683
AT5G02550	GO:0004674	protein_serine/threonine_kinase_activity	2	7	160	19758	+	0.00227769	0.040307
AT5G02550	GO:0007169	transmembrane_receptor_protein_tyrosine_kinase_signaling_pathway	2	7	123	19795	+	0.00136538	0.0281135
#
AT2G36440	GO:0004806	triacylglycerol_lipase_activity	2	22	32	19871	+	0.000761754	0.0181512
AT2G36440	GO:0006629	lipid_metabolic_process	2	22	42	19861	+	0.00127512	0.0269237
AT2G36440	GO:0010227	floral_organ_abscission	2	22	9	19894	+	7.6e-05	0.00269535
AT2G36440	GO:0009838	abscission	1	23	0	19903	+	0.0012044	0.0257604
AT2G36440	GO:0016758	transferase_activity,_transferring_hexosyl_groups	2	22	58	19845	+	0.00235793	0.0413663
AT2G36440	GO:0009058	biosynthetic_process	2	22	48	19855	+	0.00164393	0.0322119
AT2G36440	GO:0016051	carbohydrate_biosynthetic_process	2	22	46	19857	+	0.00151598	0.0303453
#
AT1G26710	GO:0005576	extracellular_region	7	55	42	19824	+	1.54e-10	1.89e-08
AT1G26710	GO:0008289	lipid_binding	9	53	72	19794	+	3.27e-12	4.87e-10
AT1G26710	GO:0019915	lipid_storage	5	57	10	19856	+	7.25e-10	7.96e-08
AT1G26710	GO:0019953	sexual_reproduction	8	54	5	19861	+	6.98e-18	1.63e-15
AT1G26710	GO:0009859	pollen_hydration	1	61	0	19866	+	0.0031112	0.0497826
AT1G26710	GO:0010584	pollen_exine_formation	2	60	11	19855	+	0.000726643	0.0175542
AT1G26710	GO:0006869	lipid_transport	4	58	77	19789	+	0.00011811	0.00391055
AT1G26710	GO:0008415	acyltransferase_activity	6	56	42	19824	+	7.84e-09	7.68e-07
AT1G26710	GO:0045735	nutrient_reservoir_activity	3	59	22	19844	+	6.28e-05	0.00227864
AT1G26710	GO:0009556	microsporogenesis	2	60	16	19850	+	0.00141113	0.0287199
AT1G26710	GO:0019825	oxygen_binding	5	57	190	19676	+	0.000350878	0.00986648
AT1G26710	GO:0009832	plant-type_cell_wall_biogenesis	2	60	22	19844	+	0.00251518	0.0428577
AT1G26710	GO:0004091	carboxylesterase_activity	5	57	95	19771	+	1.48e-05	0.000656147
AT1G26710	GO:0016298	lipase_activity	4	58	34	19832	+	5.79e-06	0.000286802
AT1G26710	GO:0000038	very-long-chain_fatty_acid_metabolic_process	2	60	12	19854	+	0.000846053	0.0197575
AT1G26710	GO:0042335	cuticle_development	2	60	12	19854	+	0.000846053	0.0197575
AT1G26710	GO:0048533	sporocyte_differentiation	1	61	0	19866	+	0.0031112	0.0497826
AT1G26710	GO:0005788	endoplasmic_reticulum_lumen	2	60	5	19861	+	0.000198004	0.00606816
#
AT2G46390	GO:0005840	ribosome	5	34	167	19722	+	2.05e-05	0.000871932
AT2G46390	GO:0003735	structural_constituent_of_ribosome	7	32	274	19615	+	1.08e-06	6.55e-05
AT2G46390	GO:0006412	translation	7	32	273	19616	+	1.05e-06	6.41e-05
AT2G46390	GO:0022625	cytosolic_large_ribosomal_subunit	3	36	97	19792	+	0.000982771	0.0220203
AT2G46390	GO:0005739	mitochondrion	6	33	581	19308	+	0.000907916	0.0206077
AT2G46390	GO:0004835	tubulin-tyrosine_ligase_activity	1	38	0	19889	+	0.00195705	0.0361956
AT2G46390	GO:0022627	cytosolic_small_ribosomal_subunit	3	36	77	19812	+	0.000513012	0.0131198
AT2G46390	GO:0042254	ribosome_biogenesis	3	36	84	19805	+	0.000655613	0.0160209
#
AT1G05040	GO:0003723	RNA_binding	7	126	267	19531	+	0.00245713	0.0423581
AT1G05040	GO:0003743	translation_initiation_factor_activity	4	129	65	19733	+	0.00117138	0.0252177
AT1G05040	GO:0006413	translational_initiation	3	130	40	19758	+	0.00294993	0.0480838
AT1G05040	GO:0031225	anchored_to_membrane	6	127	198	19600	+	0.00249727	0.042778
AT1G05040	GO:0022627	cytosolic_small_ribosomal_subunit	4	129	76	19722	+	0.00202553	0.0370694
AT1G05040	GO:0003993	acid_phosphatase_activity	4	129	29	19769	+	6.67e-05	0.00239727
AT1G05040	GO:0005337	nucleoside_transmembrane_transporter_activity	2	131	3	19795	+	0.000436184	0.011631
#
AT3G28330	GO:0003886	DNA_(cytosine-5-)-methyltransferase_activity	2	545	1	19425	+	0.00220527	0.0394565
AT3G28330	GO:0004126	cytidine_deaminase_activity	3	544	6	19420	+	0.00151701	0.0303453
#
AT3G61840	GO:0045017	glycerolipid_biosynthetic_process	1	21	0	19904	+	0.00110409	0.0239779
AT3G61840	GO:0046486	glycerolipid_metabolic_process	1	21	0	19904	+	0.00110409	0.0239779
AT3G61840	GO:0010091	trichome_branching	3	19	11	19893	+	4.22e-07	2.86e-05
AT3G61840	GO:0048629	trichome_patterning	1	21	0	19904	+	0.00110409	0.0239779
#
AT5G23830	GO:0009813	flavonoid_biosynthetic_process	3	218	20	19689	+	0.00202215	0.0370303
AT5G23830	GO:0045431	flavonol_synthase_activity	2	219	3	19706	+	0.00119743	0.0256669
AT5G23830	GO:0004601	peroxidase_activity	9	212	55	19654	+	3.5e-08	3.09e-06
AT5G23830	GO:0009807	lignan_biosynthetic_process	4	217	11	19698	+	1.82e-05	0.000791441
AT5G23830	GO:0019825	oxygen_binding	13	208	182	19527	+	2.87e-07	2.07e-05
AT5G23830	GO:0016757	transferase_activity,_transferring_glycosyl_groups	11	210	284	19425	+	0.00047624	0.012298
AT5G23830	GO:0016740	transferase_activity	5	216	69	19640	+	0.00138711	0.0283988
AT5G23830	GO:0008289	lipid_binding	5	216	76	19633	+	0.00207271	0.0377002
AT5G23830	GO:0006869	lipid_transport	5	216	76	19633	+	0.00207271	0.0377002
AT5G23830	GO:0010263	tricyclic_triterpenoid_biosynthetic_process	2	219	0	19709	+	0.000122411	0.00402601
AT5G23830	GO:0005507	copper_ion_binding	6	215	80	19629	+	0.000390265	0.0107499
AT5G23830	GO:0010168	ER_body	2	219	1	19708	+	0.000364544	0.0101545
#
AT4G15950	GO:0003777	microtubule_motor_activity	3	62	61	19808	+	0.00119624	0.0256598
#
AT2G46360	GO:0016301	kinase_activity	76	631	737	18524	+	8.88e-15	1.64e-12
AT2G46360	GO:0030599	pectinesterase_activity	10	697	53	19208	+	6.81e-05	0.00244155
AT2G46360	GO:0005451	monovalent_cation:hydrogen_antiporter_activity	8	699	14	19247	+	4.89e-07	3.26e-05
AT2G46360	GO:0015385	sodium:hydrogen_antiporter_activity	6	701	24	19237	+	0.000553371	0.0140071
AT2G46360	GO:0006812	cation_transport	8	699	42	19219	+	0.000341761	0.00964669
AT2G46360	GO:0009555	pollen_development	8	699	49	19212	+	0.000846484	0.0197575
AT2G46360	GO:0000145	exocyst	5	702	21	19240	+	0.00194392	0.0359977
AT2G46360	GO:0006904	vesicle_docking_during_exocytosis	5	702	16	19245	+	0.000696128	0.0169135
AT2G46360	GO:0006468	protein_amino_acid_phosphorylation	24	683	211	19050	+	3.47e-06	0.000183651
AT2G46360	GO:0003777	microtubule_motor_activity	8	699	56	19205	+	0.00182603	0.0344131
AT2G46360	GO:0004683	calmodulin-dependent_protein_kinase_activity	7	700	24	19237	+	8.47e-05	0.00295947
AT2G46360	GO:0004674	protein_serine/threonine_kinase_activity	14	693	148	19113	+	0.0018983	0.0354182
AT2G46360	GO:0016308	1-phosphatidylinositol-4-phosphate_5-kinase_activity	4	703	11	19250	+	0.00155677	0.0309538
AT2G46360	GO:0005089	Rho_guanyl-nucleotide_exchange_factor_activity	4	703	11	19250	+	0.00155677	0.0309538
AT2G46360	GO:0009860	pollen_tube_growth	15	692	27	19234	+	6.03e-12	8.69e-10
AT2G46360	GO:0031225	anchored_to_membrane	17	690	187	19074	+	0.00159945	0.0316604
AT2G46360	GO:0008526	phosphatidylinositol_transporter_activity	3	704	3	19258	+	0.00081592	0.0191873
AT2G46360	GO:0016324	apical_plasma_membrane	6	701	4	19257	+	3.59e-07	2.51e-05
AT2G46360	GO:0030036	actin_cytoskeleton_organization	4	703	9	19252	+	0.000862841	0.0200067
AT2G46360	GO:0005199	structural_constituent_of_cell_wall	4	703	12	19249	+	0.00201799	0.0370228
AT2G46360	GO:0046910	pectinesterase_inhibitor_activity	10	697	32	19229	+	1.53e-06	9.03e-05
AT2G46360	GO:0007010	cytoskeleton_organization	5	702	14	19247	+	0.000421851	0.0113357
AT2G46360	GO:0009846	pollen_germination	5	702	20	19241	+	0.00161664	0.0318454
AT2G46360	GO:0045177	apical_part_of_cell	4	703	1	19260	+	7.57e-06	0.000368688
AT2G46360	GO:0044445	cytosolic_part	2	705	0	19261	+	0.00125192	0.0265742
AT2G46360	GO:0008081	phosphoric_diester_hydrolase_activity	3	704	6	19255	+	0.00316395	0.0499265
AT2G46360	GO:0005094	Rho_GDP-dissociation_inhibitor_activity	3	704	0	19261	+	4.42e-05	0.00167659
#
AT3G42940	GO:0003886	DNA_(cytosine-5-)-methyltransferase_activity	2	634	1	19347	+	0.00296978	0.0483277
#
AT4G25920	GO:0003886	DNA_(cytosine-5-)-methyltransferase_activity	2	518	1	19455	+	0.00199399	0.0366755
#
AT5G54420	GO:0048658	tapetal_layer_development	2	805	0	19196	+	0.0016257	0.0319263
#
AT2G21920	GO:0003886	DNA_(cytosine-5-)-methyltransferase_activity	2	511	1	19453	+	0.00194281	0.0359977
AT2G21920	GO:0048658	tapetal_layer_development	2	511	0	19454	+	0.000658845	0.0160867
#
AT3G06600	GO:0007131	reciprocal_meiotic_recombination	4	904	7	19090	+	0.00107678	0.0236096
#
AT3G32150	GO:0008131	amine_oxidase_activity	2	102	8	19827	+	0.0011799	0.0253828
#
AT4G35725	GO:0009505	plant-type_cell_wall	3	12	231	19680	+	0.000655385	0.0160209
AT4G35725	GO:0030599	pectinesterase_activity	2	13	61	19850	+	0.00100596	0.022371
AT4G35725	GO:0007035	vacuolar_acidification	1	14	0	19911	+	0.000752785	0.0179953
AT4G35725	GO:0019829	cation-transporting_ATPase_activity	1	14	1	19910	+	0.00150504	0.030199
AT4G35725	GO:0010023	proanthocyanidin_biosynthetic_process	2	13	3	19908	+	5.28e-06	0.000265158
AT4G35725	GO:0009964	negative_regulation_of_flavonoid_biosynthetic_process	1	14	0	19911	+	0.000752785	0.0179953
AT4G35725	GO:0033729	anthocyanidin_reductase_activity	1	14	0	19911	+	0.000752785	0.0179953
#
AT4G12930	GO:0003723	RNA_binding	8	135	266	19524	+	0.000827215	0.0194244
AT4G12930	GO:0003743	translation_initiation_factor_activity	4	139	65	19725	+	0.00152979	0.0304787
AT4G12930	GO:0003993	acid_phosphatase_activity	3	140	30	19760	+	0.00168484	0.0328401
#
AT3G05730	GO:0009507	chloroplast	54	6	1504	18363	+	2.26e-53	6.1e-50
AT3G05730	GO:0009941	chloroplast_envelope	22	38	351	19516	+	3.9e-23	1.5e-20
AT3G05730	GO:0009535	chloroplast_thylakoid_membrane	13	47	259	19608	+	1.25e-12	1.91e-10
AT3G05730	GO:0009570	chloroplast_stroma	33	27	327	19540	+	3.86e-42	9.55e-39
AT3G05730	GO:0009579	thylakoid	12	48	175	19692	+	3.09e-13	5.04e-11
AT3G05730	GO:0005840	ribosome	14	46	158	19709	+	9.16e-17	2.01e-14
AT3G05730	GO:0003735	structural_constituent_of_ribosome	19	41	262	19605	+	4.53e-21	1.43e-18
AT3G05730	GO:0006412	translation	18	42	262	19605	+	1.44e-19	4.14e-17
AT3G05730	GO:0016851	magnesium_chelatase_activity	2	58	1	19866	+	2.67e-05	0.00109836
AT3G05730	GO:0015995	chlorophyll_biosynthetic_process	4	56	20	19847	+	7.54e-07	4.74e-05
AT3G05730	GO:0010007	magnesium_chelatase_complex	2	58	2	19865	+	5.33e-05	0.00196611
AT3G05730	GO:0042254	ribosome_biogenesis	6	54	81	19786	+	2.41e-07	1.77e-05
AT3G05730	GO:0004729	oxygen-dependent_protoporphyrinogen_oxidase_activity	1	59	0	19867	+	0.00301099	0.0484404
AT3G05730	GO:0006779	porphyrin_biosynthetic_process	4	56	8	19859	+	3.61e-08	3.18e-06
AT3G05730	GO:0016020	membrane	10	50	1091	18776	+	0.00153917	0.0306451
AT3G05730	GO:0022626	cytosolic_ribosome	4	56	163	19704	+	0.00161052	0.0317671
AT3G05730	GO:0016209	antioxidant_activity	2	58	6	19861	+	0.00024674	0.00730519
AT3G05730	GO:0042286	glutamate-1-semialdehyde_2,1-aminomutase_activity	2	58	0	19867	+	8.92e-06	0.000423175
AT3G05730	GO:0048046	apoplast	5	55	180	19687	+	0.000235975	0.00703562
AT3G05730	GO:0004109	coproporphyrinogen_oxidase_activity	1	59	0	19867	+	0.00301099	0.0484404
AT3G05730	GO:0003991	acetylglutamate_kinase_activity	1	59	0	19867	+	0.00301099	0.0484404
AT3G05730	GO:0009533	chloroplast_stromal_thylakoid	2	58	5	19862	+	0.000185415	0.00576078
AT3G05730	GO:0004418	hydroxymethylbilane_synthase_activity	1	59	0	19867	+	0.00301099	0.0484404
AT3G05730	GO:0000311	plastid_large_ribosomal_subunit	2	58	8	19859	+	0.000395011	0.0108203
AT3G05730	GO:0046406	magnesium_protoporphyrin_IX_methyltransferase_activity	1	59	0	19867	+	0.00301099	0.0484404
#
AT1G34280	GO:0003964	RNA-directed_DNA_polymerase_activity	2	326	3	19622	+	0.00260721	0.0439034
AT1G34280	GO:0006278	RNA-dependent_DNA_replication	2	326	2	19623	+	0.00158151	0.0313826
#
AT2G11010	GO:0007131	reciprocal_meiotic_recombination	4	948	7	19056	+	0.00128279	0.0270664
AT2G11010	GO:0048658	tapetal_layer_development	2	950	0	19063	+	0.0022601	0.0401006
#
AT5G43550	GO:0003886	DNA_(cytosine-5-)-methyltransferase_activity	1	6	2	19918	+	0.00105353	0.0231866
AT5G43550	GO:0006346	methylation-dependent_chromatin_silencing	1	6	3	19917	+	0.00140449	0.0286166
AT5G43550	GO:0015157	oligosaccharide_transmembrane_transporter_activity	1	6	1	19919	+	0.000702459	0.0170533
#
AT1G34440	GO:0048658	tapetal_layer_development	2	1091	0	18935	+	0.0029757	0.048371
#
AT1G60240	GO:0016301	kinase_activity	74	652	739	18504	+	3.53e-13	5.66e-11
AT1G60240	GO:0030599	pectinesterase_activity	10	716	53	19190	+	8.48e-05	0.00295947
AT1G60240	GO:0005451	monovalent_cation:hydrogen_antiporter_activity	9	717	13	19230	+	3.43e-08	3.04e-06
AT1G60240	GO:0015385	sodium:hydrogen_antiporter_activity	7	719	23	19220	+	7.99e-05	0.00281704
AT1G60240	GO:0006812	cation_transport	9	717	41	19202	+	6.95e-05	0.00247751
AT1G60240	GO:0009555	pollen_development	8	718	49	19194	+	0.00100435	0.022371
AT1G60240	GO:0000145	exocyst	5	721	21	19222	+	0.00218281	0.0391506
AT1G60240	GO:0006904	vesicle_docking_during_exocytosis	5	721	16	19227	+	0.00078476	0.0185508
AT1G60240	GO:0006468	protein_amino_acid_phosphorylation	24	702	211	19032	+	5.43e-06	0.000272333
AT1G60240	GO:0003777	microtubule_motor_activity	8	718	56	19187	+	0.00215406	0.0387992
AT1G60240	GO:0004683	calmodulin-dependent_protein_kinase_activity	7	719	24	19219	+	0.0001	0.00338229
AT1G60240	GO:0004674	protein_serine/threonine_kinase_activity	14	712	148	19095	+	0.0024181	0.0419505
AT1G60240	GO:0016308	1-phosphatidylinositol-4-phosphate_5-kinase_activity	4	722	11	19232	+	0.00171638	0.0330423
AT1G60240	GO:0005089	Rho_guanyl-nucleotide_exchange_factor_activity	4	722	11	19232	+	0.00171638	0.0330423
AT1G60240	GO:0016175	superoxide-generating_NADPH_oxidase_activity	2	724	0	19243	+	0.00132003	0.0273846
AT1G60240	GO:0009860	pollen_tube_growth	15	711	27	19216	+	8.79e-12	1.23e-09
AT1G60240	GO:0031225	anchored_to_membrane	17	709	187	19056	+	0.001812	0.0342933
AT1G60240	GO:0008526	phosphatidylinositol_transporter_activity	3	723	3	19240	+	0.000881519	0.020173
AT1G60240	GO:0016324	apical_plasma_membrane	6	720	4	19239	+	4.19e-07	2.85e-05
AT1G60240	GO:0030036	actin_cytoskeleton_organization	4	722	9	19234	+	0.000952758	0.0214613
AT1G60240	GO:0005199	structural_constituent_of_cell_wall	4	722	12	19231	+	0.0022232	0.0396703
AT1G60240	GO:0046910	pectinesterase_inhibitor_activity	10	716	32	19211	+	1.94e-06	0.000111503
AT1G60240	GO:0007010	cytoskeleton_organization	5	721	14	19229	+	0.000476317	0.012298
AT1G60240	GO:0009846	pollen_germination	6	720	19	19224	+	0.000221533	0.00665183
AT1G60240	GO:0045177	apical_part_of_cell	4	722	1	19242	+	8.42e-06	0.000403316
AT1G60240	GO:0044445	cytosolic_part	2	724	0	19243	+	0.00132003	0.0273846
AT1G60240	GO:0015840	urea_transport	2	724	0	19243	+	0.00132003	0.0273846
AT1G60240	GO:0005094	Rho_GDP-dissociation_inhibitor_activity	3	723	0	19243	+	4.79e-05	0.00178608
AT1G60240	GO:0003774	motor_activity	4	722	12	19231	+	0.0022232	0.0396703
AT1G60240	GO:0030048	actin_filament-based_movement	4	722	12	19231	+	0.0022232	0.0396703
#
AT5G61605	GO:0005576	extracellular_region	9	46	40	19832	+	8.82e-15	1.64e-12
AT5G61605	GO:0008289	lipid_binding	9	46	72	19800	+	1.05e-12	1.62e-10
AT5G61605	GO:0019915	lipid_storage	6	49	9	19863	+	1.64e-12	2.47e-10
AT5G61605	GO:0019953	sexual_reproduction	9	46	4	19868	+	3.31e-21	1.07e-18
AT5G61605	GO:0009859	pollen_hydration	1	54	0	19872	+	0.00276007	0.0457641
AT5G61605	GO:0006869	lipid_transport	3	52	78	19794	+	0.00145776	0.0294993
AT5G61605	GO:0045735	nutrient_reservoir_activity	4	51	21	19851	+	6.29e-07	4.1e-05
AT5G61605	GO:0016298	lipase_activity	5	50	33	19839	+	6.23e-08	5.16e-06
AT5G61605	GO:0009556	microsporogenesis	2	53	16	19856	+	0.00111242	0.0241413
AT5G61605	GO:0019825	oxygen_binding	5	50	190	19682	+	0.000199394	0.00608415
AT5G61605	GO:0009832	plant-type_cell_wall_biogenesis	2	53	22	19850	+	0.00198554	0.036563
AT5G61605	GO:0008415	acyltransferase_activity	4	51	44	19828	+	9.23e-06	0.000434101
AT5G61605	GO:0004091	carboxylesterase_activity	5	50	95	19777	+	8.2e-06	0.000395743
AT5G61605	GO:0048533	sporocyte_differentiation	1	54	0	19872	+	0.00276007	0.0457641
#
AT5G64890	GO:0004601	peroxidase_activity	2	6	62	19856	+	0.000280835	0.00814044
#
AT3G44780	GO:0048658	tapetal_layer_development	2	961	0	19052	+	0.00231266	0.0407892
#
AT1G31620	GO:0050113	inositol_oxygenase_activity	1	19	2	19905	+	0.00300812	0.0484404
#
AT4G11940	GO:0048658	tapetal_layer_development	2	931	0	19072	+	0.00217291	0.0389967
#
AT3G44760	GO:0003886	DNA_(cytosine-5-)-methyltransferase_activity	2	628	1	19350	+	0.00291543	0.0475737
#
AT3G19520	GO:0004750	ribulose-phosphate_3-epimerase_activity	1	8	2	19918	+	0.00135427	0.0279767
#
AT4G28085	GO:0003958	NADPH-hemoprotein_reductase_activity	1	8	1	19916	+	0.000903161	0.02054
#
AT5G38980	GO:0009507	chloroplast	276	159	1284	18220	+	1.35e-198	4e-194
AT5G38980	GO:0009570	chloroplast_stroma	83	352	278	19226	+	4.37e-61	1.44e-57
AT5G38980	GO:0009228	thiamin_biosynthetic_process	2	433	2	19502	+	0.00276751	0.0457641
AT5G38980	GO:0016020	membrane	59	376	1043	18461	+	1.71e-10	2.08e-08
AT5G38980	GO:0009535	chloroplast_thylakoid_membrane	122	313	151	19353	+	3.02e-132	4.48e-128
AT5G38980	GO:0009941	chloroplast_envelope	91	344	282	19222	+	1.17e-69	5.77e-66
AT5G38980	GO:0009579	thylakoid	83	352	104	19400	+	2.02e-88	1.5e-84
AT5G38980	GO:0004618	phosphoglycerate_kinase_activity	2	433	1	19503	+	0.00140405	0.0286166
AT5G38980	GO:0006096	glycolysis	6	429	26	19478	+	5.83e-05	0.0021365
AT5G38980	GO:0009532	plastid_stroma	5	430	12	19492	+	2.41e-05	0.00100272
AT5G38980	GO:0009534	chloroplast_thylakoid	7	428	5	19499	+	1.62e-09	1.69e-07
AT5G38980	GO:0016787	hydrolase_activity	9	426	120	19384	+	0.00210802	0.0382721
AT5G38980	GO:0048046	apoplast	40	395	145	19359	+	2.13e-28	1.47e-25
AT5G38980	GO:0031977	thylakoid_lumen	21	414	26	19478	+	6e-23	2.28e-20
AT5G38980	GO:0003959	NADPH_dehydrogenase_activity	3	432	4	19500	+	0.00033812	0.00955303
AT5G38980	GO:0008266	poly(U)_RNA_binding	8	427	8	19496	+	5.32e-10	5.97e-08
AT5G38980	GO:0016987	sigma_factor_activity	4	431	2	19502	+	3.24e-06	0.00017274
AT5G38980	GO:0006352	transcription_initiation	4	431	10	19494	+	0.000188005	0.00582187
AT5G38980	GO:0016168	chlorophyll_binding	11	424	12	19492	+	5.02e-13	7.97e-11
AT5G38980	GO:0015979	photosynthesis	19	416	19	19485	+	4.47e-22	1.52e-19
AT5G38980	GO:0009783	photosystem_II_antenna_complex	2	433	0	19504	+	0.000474891	0.0122826
AT5G38980	GO:0010196	nonphotochemical_quenching	4	431	0	19504	+	2.23e-07	1.65e-05
AT5G38980	GO:0010287	plastoglobule	27	408	28	19476	+	1.37e-30	1.36e-27
AT5G38980	GO:0009902	chloroplast_relocation	2	433	1	19503	+	0.00140405	0.0286166
AT5G38980	GO:0004375	glycine_dehydrogenase_(decarboxylating)_activity	3	432	2	19502	+	9.98e-05	0.00338028
AT5G38980	GO:0009853	photorespiration	6	429	23	19481	+	3.23e-05	0.00129252
AT5G38980	GO:0019464	glycine_decarboxylation_via_glycine_cleavage_system	3	432	1	19503	+	4.06e-05	0.00158212
AT5G38980	GO:0009543	chloroplast_thylakoid_lumen	28	407	41	19463	+	9.51e-29	6.88e-26
AT5G38980	GO:0005528	FK506_binding	5	430	17	19487	+	9.36e-05	0.00321736
AT5G38980	GO:0003755	peptidyl-prolyl_cis-trans_isomerase_activity	6	429	47	19457	+	0.00100492	0.022371
AT5G38980	GO:0016117	carotenoid_biosynthetic_process	4	431	8	19496	+	9.63e-05	0.0032896
AT5G38980	GO:0005198	structural_molecule_activity	5	430	24	19480	+	0.000372218	0.0103295
AT5G38980	GO:0003746	translation_elongation_factor_activity	4	431	12	19492	+	0.000330191	0.00934933
AT5G38980	GO:0030095	chloroplast_photosystem_II	13	422	6	19498	+	5.12e-18	1.22e-15
AT5G38980	GO:0030234	enzyme_regulator_activity	2	433	2	19502	+	0.00276751	0.0457641
AT5G38980	GO:0010319	stromule	14	421	19	19485	+	2.52e-15	4.93e-13
AT5G38980	GO:0030076	light-harvesting_complex	7	428	4	19500	+	6.86e-10	7.62e-08
AT5G38980	GO:0005777	peroxisome	9	426	102	19402	+	0.000731881	0.017643
AT5G38980	GO:0009055	electron_carrier_activity	5	430	40	19464	+	0.00287832	0.0471238
AT5G38980	GO:0009773	photosynthetic_electron_transport_in_photosystem_I	12	423	2	19502	+	8.75e-19	2.28e-16
AT5G38980	GO:0010598	NAD(P)H_dehydrogenase_complex_(plastoquinone)	9	426	0	19504	+	1.03e-15	2.08e-13
AT5G38980	GO:0005960	glycine_cleavage_complex	2	433	2	19502	+	0.00276751	0.0457641
AT5G38980	GO:0006546	glycine_catabolic_process	2	433	2	19502	+	0.00276751	0.0457641
AT5G38980	GO:0008047	enzyme_activator_activity	5	430	5	19499	+	1.11e-06	6.73e-05
AT5G38980	GO:0043085	positive_regulation_of_catalytic_activity	5	430	3	19501	+	2.56e-07	1.87e-05
AT5G38980	GO:0010258	NADH_dehydrogenase_complex_(plastoquinone)_assembly	2	433	0	19504	+	0.000474891	0.0122826
AT5G38980	GO:0009538	photosystem_I_reaction_center	7	428	3	19501	+	2.54e-10	2.99e-08
AT5G38980	GO:0009654	oxygen_evolving_complex	8	427	5	19499	+	5.63e-11	7.26e-09
AT5G38980	GO:0019684	photosynthesis,_light_reaction	7	428	6	19498	+	3.44e-09	3.48e-07
AT5G38980	GO:0010205	photoinhibition	3	432	3	19501	+	0.000196393	0.00603752
AT5G38980	GO:0010207	photosystem_II_assembly	3	432	5	19499	+	0.000532238	0.0135299
AT5G38980	GO:0042549	photosystem_II_stabilization	4	431	0	19504	+	2.23e-07	1.65e-05
AT5G38980	GO:0035304	regulation_of_protein_amino_acid_dephosphorylation	2	433	0	19504	+	0.000474891	0.0122826
AT5G38980	GO:0010242	oxygen_evolving_activity	2	433	0	19504	+	0.000474891	0.0122826
AT5G38980	GO:0018119	peptidyl-cysteine_S-nitrosylation	8	427	7	19497	+	2.71e-10	3.16e-08
AT5G38980	GO:0009658	chloroplast_organization	5	430	31	19473	+	0.00104254	0.0230292
AT5G38980	GO:0010275	NAD(P)H_dehydrogenase_complex_assembly	2	433	0	19504	+	0.000474891	0.0122826
AT5G38980	GO:0009626	plant-type_hypersensitive_response	4	431	23	19481	+	0.00263416	0.0440502
AT5G38980	GO:0008943	glyceraldehyde-3-phosphate_dehydrogenase_activity	3	432	2	19502	+	9.98e-05	0.00338028
AT5G38980	GO:0019253	reductive_pentose-phosphate_cycle	5	430	1	19503	+	2.85e-08	2.55e-06
AT5G38980	GO:0030093	chloroplast_photosystem_I	3	432	0	19504	+	1.03e-05	0.000476147
AT5G38980	GO:0010027	thylakoid_membrane_organization	4	431	13	19491	+	0.000424383	0.0113934
AT5G38980	GO:0009523	photosystem_II	2	433	2	19502	+	0.00276751	0.0457641
AT5G38980	GO:0009522	photosystem_I	4	431	1	19503	+	1.1e-06	6.68e-05
AT5G38980	GO:0009977	proton_motive_force_dependent_protein_transmembrane_transporter_activity	2	433	0	19504	+	0.000474891	0.0122826
AT5G38980	GO:0009517	PSII_associated_light-harvesting_complex_II	2	433	1	19503	+	0.00140405	0.0286166
AT5G38980	GO:0030385	ferredoxin:thioredoxin_reductase_activity	3	432	0	19504	+	1.03e-05	0.000476147
AT5G38980	GO:0009768	photosynthesis,_light_harvesting_in_photosystem_I	3	432	1	19503	+	4.06e-05	0.00158212
#
AT3G44770	GO:0048658	tapetal_layer_development	2	970	0	19045	+	0.00235564	0.0413663
#
AT4G39675	GO:0005618	cell_wall	3	9	266	19648	+	0.000489092	0.0125514
AT4G39675	GO:0005886	plasma_membrane	5	7	1665	18249	+	0.00197158	0.0363963
AT4G39675	GO:0045431	flavonol_synthase_activity	1	11	4	19910	+	0.00300782	0.0484404
#
AT1G75770	GO:0016175	superoxide-generating_NADPH_oxidase_activity	1	1	1	19923	+	0.000200738	0.00611405
#
AT1G64360	GO:0005887	integral_to_plasma_membrane	1	2	17	19906	+	0.00270772	0.0450516
AT1G64360	GO:0015211	purine_nucleoside_transmembrane_transporter_activity	1	2	0	19923	+	0.000150557	0.00478204
AT1G64360	GO:0005345	purine_transmembrane_transporter_activity	1	2	8	19915	+	0.00135447	0.0279767
AT1G64360	GO:0006863	purine_transport	1	2	8	19915	+	0.00135447	0.0279767
AT1G64360	GO:0010184	cytokinin_transport	1	2	0	19923	+	0.000150557	0.00478204
#
AT3G22240	GO:0046658	anchored_to_plasma_membrane	2	18	58	19848	+	0.00163598	0.0320774
AT3G22240	GO:0009311	oligosaccharide_metabolic_process	1	19	0	19906	+	0.00100371	0.022371
AT3G22240	GO:0009751	response_to_salicylic_acid_stimulus	2	18	3	19903	+	9.55e-06	0.00044634
AT3G22240	GO:0009992	cellular_water_homeostasis	1	19	0	19906	+	0.00100371	0.022371
AT3G22240	GO:0042742	defense_response_to_bacterium	2	18	80	19826	+	0.00302924	0.0486285
AT3G22240	GO:0050832	defense_response_to_fungus	2	18	49	19857	+	0.00118486	0.025471
AT3G22240	GO:0006952	defense_response	3	17	268	19638	+	0.00238958	0.041675
AT3G22240	GO:0016045	detection_of_bacterium	1	19	2	19904	+	0.00300827	0.0484404
AT3G22240	GO:0007166	cell_surface_receptor_linked_signal_transduction	1	19	2	19904	+	0.00300827	0.0484404
#
AT3G30820	GO:0010023	proanthocyanidin_biosynthetic_process	2	303	3	19653	+	0.00225732	0.0401006
#
AT3G25080	GO:0051499	D-aminoacyl-tRNA_deacylase_activity	1	37	0	19892	+	0.00190667	0.0354437
AT3G25080	GO:0006508	proteolysis	6	32	272	19620	+	1.32e-05	0.000598805
#
AT1G28375	GO:0005576	extracellular_region	9	69	40	19811	+	2.42e-13	3.97e-11
AT1G28375	GO:0008289	lipid_binding	11	67	70	19781	+	1.54e-14	2.81e-12
AT1G28375	GO:0019915	lipid_storage	6	72	9	19842	+	1.44e-11	1.96e-09
AT1G28375	GO:0019953	sexual_reproduction	9	69	4	19847	+	9.44e-20	2.83e-17
AT1G28375	GO:0010584	pollen_exine_formation	4	74	9	19842	+	1.51e-07	1.16e-05
AT1G28375	GO:0006869	lipid_transport	5	73	76	19775	+	1.64e-05	0.000717799
AT1G28375	GO:0008415	acyltransferase_activity	5	73	43	19808	+	1.21e-06	7.28e-05
AT1G28375	GO:0045735	nutrient_reservoir_activity	4	74	21	19830	+	2.58e-06	0.000141477
AT1G28375	GO:0016298	lipase_activity	5	73	33	19818	+	3.66e-07	2.55e-05
AT1G28375	GO:0009556	microsporogenesis	3	75	15	19836	+	4.51e-05	0.00170053
AT1G28375	GO:0019825	oxygen_binding	6	72	189	19662	+	0.000116278	0.00386284
AT1G28375	GO:0004091	carboxylesterase_activity	6	72	94	19757	+	2.63e-06	0.000143504
AT1G28375	GO:0005788	endoplasmic_reticulum_lumen	2	76	5	19846	+	0.000313567	0.00895311
#
AT3G47295	GO:0009507	chloroplast	5	4	1553	18364	+	0.000280028	0.00813645
AT3G47295	GO:0009535	chloroplast_thylakoid_membrane	3	6	269	19648	+	0.000198842	0.00607833
AT3G47295	GO:0015995	chlorophyll_biosynthetic_process	2	7	22	19895	+	4.98e-05	0.00185347
AT3G47295	GO:0045550	geranylgeranyl_reductase_activity	1	8	0	19917	+	0.000451671	0.0118683
AT3G47295	GO:0009644	response_to_high_light_intensity	1	8	3	19914	+	0.0018056	0.0342285
AT3G47295	GO:0008886	glyceraldehyde-3-phosphate_dehydrogenase_(NADP+)_activity	1	8	1	19916	+	0.000903161	0.02054
AT3G47295	GO:0019899	enzyme_binding	1	8	0	19917	+	0.000451671	0.0118683
AT3G47295	GO:0010019	chloroplast-nucleus_signaling_pathway	1	8	2	19915	+	0.00135447	0.0279767
AT3G47295	GO:0046906	tetrapyrrole_binding	1	8	0	19917	+	0.000451671	0.0118683
#
AT1G31580	GO:0009507	chloroplast	107	66	1451	18305	+	4.44e-74	2.63e-70
AT1G31580	GO:0009570	chloroplast_stroma	38	135	322	19434	+	2.4e-30	2.22e-27
AT1G31580	GO:0009534	chloroplast_thylakoid	4	169	8	19748	+	2.57e-06	0.000141268
AT1G31580	GO:0009579	thylakoid	50	123	137	19619	+	1.4e-61	5.18e-58
AT1G31580	GO:0009535	chloroplast_thylakoid_membrane	58	115	214	19542	+	1.66e-65	7.04e-62
AT1G31580	GO:0009941	chloroplast_envelope	43	130	330	19426	+	4.8e-36	8.38e-33
AT1G31580	GO:0048046	apoplast	24	149	161	19595	+	1.74e-21	5.81e-19
AT1G31580	GO:0031977	thylakoid_lumen	11	162	36	19720	+	2.03e-13	3.37e-11
AT1G31580	GO:0003959	NADPH_dehydrogenase_activity	3	170	4	19752	+	2.19e-05	0.000923613
AT1G31580	GO:0008266	poly(U)_RNA_binding	7	166	9	19747	+	3.52e-11	4.6e-09
AT1G31580	GO:0016020	membrane	35	138	1066	18690	+	1.83e-11	2.47e-09
AT1G31580	GO:0016168	chlorophyll_binding	7	166	16	19740	+	7.17e-10	7.91e-08
AT1G31580	GO:0015979	photosynthesis	16	157	22	19734	+	9.66e-24	3.98e-21
AT1G31580	GO:0009783	photosystem_II_antenna_complex	2	171	0	19756	+	7.49e-05	0.00266513
AT1G31580	GO:0010196	nonphotochemical_quenching	3	170	1	19755	+	2.56e-06	0.000140888
AT1G31580	GO:0010287	plastoglobule	19	154	36	19720	+	5.29e-26	2.75e-23
AT1G31580	GO:0006952	defense_response	13	160	258	19498	+	7.42e-07	4.69e-05
AT1G31580	GO:0004375	glycine_dehydrogenase_(decarboxylating)_activity	2	171	3	19753	+	0.000736471	0.0176908
AT1G31580	GO:0009853	photorespiration	5	168	24	19732	+	4.67e-06	0.000237046
AT1G31580	GO:0019464	glycine_decarboxylation_via_glycine_cleavage_system	3	170	1	19755	+	2.56e-06	0.000140888
AT1G31580	GO:0009543	chloroplast_thylakoid_lumen	11	162	58	19698	+	1.81e-11	2.45e-09
AT1G31580	GO:0030095	chloroplast_photosystem_II	7	166	12	19744	+	1.52e-10	1.87e-08
AT1G31580	GO:0030234	enzyme_regulator_activity	2	171	2	19754	+	0.000444421	0.0117506
AT1G31580	GO:0010319	stromule	9	164	24	19732	+	7.32e-12	1.05e-09
AT1G31580	GO:0005777	peroxisome	5	168	106	19650	+	0.00284297	0.0466479
AT1G31580	GO:0008047	enzyme_activator_activity	4	169	6	19750	+	1.11e-06	6.71e-05
AT1G31580	GO:0043085	positive_regulation_of_catalytic_activity	4	169	4	19752	+	3.74e-07	2.6e-05
AT1G31580	GO:0009538	photosystem_I_reaction_center	7	166	3	19753	+	3.86e-13	6.16e-11
AT1G31580	GO:0009654	oxygen_evolving_complex	4	169	9	19747	+	3.69e-06	0.000194392
AT1G31580	GO:0019684	photosynthesis,_light_reaction	4	169	9	19747	+	3.69e-06	0.000194392
AT1G31580	GO:0010205	photoinhibition	2	171	4	19752	+	0.0010984	0.023972
AT1G31580	GO:0009295	nucleoid	3	170	28	19728	+	0.00241695	0.0419505
AT1G31580	GO:0009508	plastid_chromosome	3	170	13	19743	+	0.000331292	0.00936903
AT1G31580	GO:0009626	plant-type_hypersensitive_response	3	170	24	19732	+	0.00161325	0.0317998
AT1G31580	GO:0008943	glyceraldehyde-3-phosphate_dehydrogenase_activity	2	171	3	19753	+	0.000736471	0.0176908
AT1G31580	GO:0006096	glycolysis	3	170	29	19727	+	0.0026501	0.0442598
AT1G31580	GO:0018119	peptidyl-cysteine_S-nitrosylation	5	168	10	19746	+	1.3e-07	1.01e-05
AT1G31580	GO:0019253	reductive_pentose-phosphate_cycle	3	170	3	19753	+	1.26e-05	0.000574814
AT1G31580	GO:0009751	response_to_salicylic_acid_stimulus	2	171	3	19753	+	0.000736471	0.0176908
AT1G31580	GO:0030093	chloroplast_photosystem_I	3	170	0	19756	+	6.43e-07	4.16e-05
AT1G31580	GO:0009773	photosynthetic_electron_transport_in_photosystem_I	4	169	10	19746	+	5.13e-06	0.000259255
AT1G31580	GO:0009817	defense_response_to_fungus,_incompatible_interaction	3	170	19	19737	+	0.000876838	0.0201333
AT1G31580	GO:0009523	photosystem_II	2	171	2	19754	+	0.000444421	0.0117506
AT1G31580	GO:0009522	photosystem_I	4	169	1	19755	+	2.72e-08	2.46e-06
AT1G31580	GO:0030076	light-harvesting_complex	5	168	6	19750	+	2.06e-08	1.92e-06
AT1G31580	GO:0030385	ferredoxin:thioredoxin_reductase_activity	2	171	1	19755	+	0.000223488	0.00669697
AT1G31580	GO:0010380	regulation_of_chlorophyll_biosynthetic_process	2	171	6	19750	+	0.00202702	0.0370738
AT1G31580	GO:0009533	chloroplast_stromal_thylakoid	2	171	5	19751	+	0.00152899	0.0304787
AT1G31580	GO:0009768	photosynthesis,_light_harvesting_in_photosystem_I	2	171	2	19754	+	0.000444421	0.0117506
#
AT3G06090	GO:0003886	DNA_(cytosine-5-)-methyltransferase_activity	2	626	1	19349	+	0.00289799	0.0474196
#
AT2G19890	GO:0003886	DNA_(cytosine-5-)-methyltransferase_activity	2	636	1	19355	+	0.00298534	0.0484404
#
AT5G12880	GO:0016301	kinase_activity	8	37	805	19079	+	0.000417931	0.011261
AT5G12880	GO:0031115	negative_regulation_of_microtubule_polymerization	1	44	0	19884	+	0.00225802	0.0401006
AT5G12880	GO:0033198	response_to_ATP	1	44	0	19884	+	0.00225802	0.0401006
#
AT1G65500	GO:0016301	kinase_activity	11	13	802	19100	+	7.49e-10	8.2e-08
#
AT1G47280	GO:0016301	kinase_activity	75	621	738	18536	+	1.18e-14	2.16e-12
AT1G47280	GO:0030599	pectinesterase_activity	10	686	53	19221	+	5.97e-05	0.00217991
AT1G47280	GO:0005451	monovalent_cation:hydrogen_antiporter_activity	8	688	14	19260	+	4.34e-07	2.93e-05
AT1G47280	GO:0015385	sodium:hydrogen_antiporter_activity	6	690	24	19250	+	0.000509066	0.0130302
AT1G47280	GO:0006812	cation_transport	8	688	42	19232	+	0.00030742	0.00879452
AT1G47280	GO:0009555	pollen_development	8	688	49	19225	+	0.000764029	0.0181908
AT1G47280	GO:0000145	exocyst	5	691	21	19253	+	0.00181373	0.0342933
AT1G47280	GO:0006904	vesicle_docking_during_exocytosis	5	691	16	19258	+	0.000648016	0.0158614
AT1G47280	GO:0006468	protein_amino_acid_phosphorylation	23	673	212	19062	+	8.66e-06	0.000412989
AT1G47280	GO:0003777	microtubule_motor_activity	8	688	56	19218	+	0.00165374	0.0323459
AT1G47280	GO:0004683	calmodulin-dependent_protein_kinase_activity	7	689	24	19250	+	7.67e-05	0.00271946
AT1G47280	GO:0016308	1-phosphatidylinositol-4-phosphate_5-kinase_activity	4	692	11	19263	+	0.0014686	0.0296378
AT1G47280	GO:0005089	Rho_guanyl-nucleotide_exchange_factor_activity	4	692	11	19263	+	0.0014686	0.0296378
AT1G47280	GO:0009860	pollen_tube_growth	15	681	27	19247	+	4.82e-12	7.04e-10
AT1G47280	GO:0031225	anchored_to_membrane	17	679	187	19087	+	0.00082763	0.0194244
AT1G47280	GO:0008526	phosphatidylinositol_transporter_activity	3	693	3	19271	+	0.000779133	0.0184615
AT1G47280	GO:0016324	apical_plasma_membrane	6	690	4	19270	+	3.27e-07	2.32e-05
AT1G47280	GO:0030036	actin_cytoskeleton_organization	4	692	9	19265	+	0.000813249	0.0191475
AT1G47280	GO:0005199	structural_constituent_of_cell_wall	4	692	12	19262	+	0.00190455	0.0354437
AT1G47280	GO:0046910	pectinesterase_inhibitor_activity	9	687	33	19241	+	1.14e-05	0.00052412
AT1G47280	GO:0007010	cytoskeleton_organization	5	691	14	19260	+	0.000392331	0.0107968
AT1G47280	GO:0009846	pollen_germination	5	691	20	19254	+	0.00150768	0.0302208
AT1G47280	GO:0045177	apical_part_of_cell	4	692	1	19273	+	7.11e-06	0.000348421
AT1G47280	GO:0044445	cytosolic_part	2	694	0	19274	+	0.001213	0.025907
AT1G47280	GO:0008081	phosphoric_diester_hydrolase_activity	3	693	6	19268	+	0.00302512	0.0485886
AT1G47280	GO:0005094	Rho_GDP-dissociation_inhibitor_activity	3	693	0	19274	+	4.22e-05	0.00161169
#
AT3G01250	GO:0016301	kinase_activity	73	700	740	18458	+	2.14e-11	2.87e-09
AT3G01250	GO:0030599	pectinesterase_activity	10	763	53	19145	+	0.000141891	0.00454347
AT3G01250	GO:0005451	monovalent_cation:hydrogen_antiporter_activity	11	762	11	19187	+	1.3e-10	1.62e-08
AT3G01250	GO:0015385	sodium:hydrogen_antiporter_activity	9	764	21	19177	+	1.28e-06	7.66e-05
AT3G01250	GO:0006812	cation_transport	11	762	39	19159	+	2.55e-06	0.000140888
AT3G01250	GO:0009555	pollen_development	9	764	48	19150	+	0.000316179	0.00901901
AT3G01250	GO:0000145	exocyst	5	768	21	19177	+	0.00286618	0.0470028
AT3G01250	GO:0006904	vesicle_docking_during_exocytosis	5	768	16	19182	+	0.00104053	0.0230018
AT3G01250	GO:0006468	protein_amino_acid_phosphorylation	24	749	211	18987	+	1.54e-05	0.000678027
AT3G01250	GO:0009225	nucleotide-sugar_metabolic_process	5	768	13	19185	+	0.000482468	0.012446
AT3G01250	GO:0004683	calmodulin-dependent_protein_kinase_activity	7	766	24	19174	+	0.000147654	0.00471127
AT3G01250	GO:0031225	anchored_to_membrane	20	753	184	19014	+	0.000135226	0.00436994
AT3G01250	GO:0016308	1-phosphatidylinositol-4-phosphate_5-kinase_activity	4	769	11	19187	+	0.00216021	0.0388392
AT3G01250	GO:0005089	Rho_guanyl-nucleotide_exchange_factor_activity	4	769	11	19187	+	0.00216021	0.0388392
AT3G01250	GO:0016175	superoxide-generating_NADPH_oxidase_activity	2	771	0	19198	+	0.0014963	0.0300944
AT3G01250	GO:0009860	pollen_tube_growth	16	757	26	19172	+	1.41e-12	2.15e-10
AT3G01250	GO:0008526	phosphatidylinositol_transporter_activity	3	770	3	19195	+	0.00105824	0.023272
AT3G01250	GO:0016324	apical_plasma_membrane	6	767	4	19194	+	6.06e-07	3.98e-05
AT3G01250	GO:0030036	actin_cytoskeleton_organization	4	769	9	19189	+	0.00120366	0.0257604
AT3G01250	GO:0004650	polygalacturonase_activity	8	765	46	19152	+	0.00104436	0.023052
AT3G01250	GO:0016459	myosin_complex	5	768	8	19190	+	8.52e-05	0.00296873
AT3G01250	GO:0003774	motor_activity	6	767	10	19188	+	1.89e-05	0.000813814
AT3G01250	GO:0030048	actin_filament-based_movement	6	767	10	19188	+	1.89e-05	0.000813814
AT3G01250	GO:0005199	structural_constituent_of_cell_wall	5	768	11	19187	+	0.000262337	0.00774377
AT3G01250	GO:0046910	pectinesterase_inhibitor_activity	12	761	30	19168	+	3.94e-08	3.41e-06
AT3G01250	GO:0007010	cytoskeleton_organization	5	768	14	19184	+	0.000634046	0.0155709
AT3G01250	GO:0009846	pollen_germination	6	767	19	19179	+	0.000310624	0.00887762
AT3G01250	GO:0045177	apical_part_of_cell	4	769	1	19197	+	1.08e-05	0.000495768
AT3G01250	GO:0044445	cytosolic_part	2	771	0	19198	+	0.0014963	0.0300944
AT3G01250	GO:0015840	urea_transport	2	771	0	19198	+	0.0014963	0.0300944
AT3G01250	GO:0005094	Rho_GDP-dissociation_inhibitor_activity	3	770	0	19198	+	5.78e-05	0.0021185
#
AT5G26100	GO:0048658	tapetal_layer_development	2	766	0	19232	+	0.00147271	0.0297006
#
AT4G16515	GO:0009733	response_to_auxin_stimulus	7	31	142	19746	+	1.18e-08	1.12e-06
AT4G16515	GO:0009630	gravitropism	2	36	14	19874	+	0.000417855	0.011261
AT4G16515	GO:0016829	lyase_activity	2	36	26	19862	+	0.00129738	0.0272484
AT4G16515	GO:0030570	pectate_lyase_activity	2	36	20	19868	+	0.000798585	0.0188471
AT4G16515	GO:0009800	cinnamic_acid_biosynthetic_process	1	37	0	19888	+	0.00190706	0.0354437
AT4G16515	GO:0009892	negative_regulation_of_metabolic_process	1	37	0	19888	+	0.00190706	0.0354437
AT4G16515	GO:0042493	response_to_drug	1	37	0	19888	+	0.00190706	0.0354437
#
AT3G19790	GO:0009909	regulation_of_flower_development	3	126	26	19774	+	0.000856034	0.0198865
AT3G19790	GO:0003723	RNA_binding	7	122	267	19533	+	0.00206866	0.0376728
AT3G19790	GO:0016568	chromatin_modification	2	127	3	19797	+	0.000410493	0.011111
#
AT1G07680	GO:0015116	sulfate_transmembrane_transporter_activity	1	2	13	19910	+	0.00210642	0.0382665
AT1G07680	GO:0008272	sulfate_transport	1	2	2	19921	+	0.000451626	0.0118683
#
AT4G05630	GO:0003886	DNA_(cytosine-5-)-methyltransferase_activity	2	538	1	19438	+	0.00214837	0.0387828
#
AT4G17990	GO:0005337	nucleoside_transmembrane_transporter_activity	1	10	4	19911	+	0.00275744	0.0457641
#
AT4G31875	GO:0004601	peroxidase_activity	6	149	58	19723	+	1.04e-05	0.000477245
AT4G31875	GO:0016301	kinase_activity	15	140	798	18983	+	0.00171189	0.0329986
AT4G31875	GO:0016740	transferase_activity	4	151	70	19711	+	0.0026516	0.0442598
AT4G31875	GO:0005381	iron_ion_transmembrane_transporter_activity	2	153	3	19778	+	0.00059145	0.0148443
AT4G31875	GO:0005384	manganese_ion_transmembrane_transporter_activity	2	153	4	19777	+	0.000882644	0.020173
AT4G31875	GO:0005385	zinc_ion_transmembrane_transporter_activity	2	153	8	19773	+	0.00259433	0.0437882
AT4G31875	GO:0015691	cadmium_ion_transport	2	153	6	19775	+	0.00163083	0.0319975
AT4G31875	GO:0006828	manganese_ion_transport	2	153	4	19777	+	0.000882644	0.020173
AT4G31875	GO:0006829	zinc_ion_transport	2	153	9	19772	+	0.0031547	0.0499175
AT4G31875	GO:0015103	inorganic_anion_transmembrane_transporter_activity	2	153	8	19773	+	0.00259433	0.0437882
#
AT2G07190	GO:0048658	tapetal_layer_development	2	884	0	19122	+	0.00195881	0.0362056
#
AT3G15440	GO:0003993	acid_phosphatase_activity	3	60	30	19836	+	0.00015351	0.00487061
AT3G15440	GO:0015749	monosaccharide_transport	1	62	0	19866	+	0.00316122	0.0499175
#
AT1G19500	GO:0016301	kinase_activity	75	649	738	18505	+	1.41e-13	2.37e-11
AT1G19500	GO:0030599	pectinesterase_activity	10	714	53	19190	+	8.29e-05	0.00290527
AT1G19500	GO:0005451	monovalent_cation:hydrogen_antiporter_activity	8	716	14	19229	+	5.85e-07	3.85e-05
AT1G19500	GO:0015385	sodium:hydrogen_antiporter_activity	6	718	24	19219	+	0.000627395	0.0154459
AT1G19500	GO:0006812	cation_transport	8	716	42	19201	+	0.000400708	0.010936
AT1G19500	GO:0009555	pollen_development	8	716	49	19194	+	0.000987293	0.0221049
AT1G19500	GO:0000145	exocyst	5	719	21	19222	+	0.00215759	0.0388392
AT1G19500	GO:0006904	vesicle_docking_during_exocytosis	5	719	16	19227	+	0.000775382	0.0183873
AT1G19500	GO:0006468	protein_amino_acid_phosphorylation	24	700	211	19032	+	5.2e-06	0.000261722
AT1G19500	GO:0003777	microtubule_motor_activity	8	716	56	19187	+	0.00211873	0.0384194
AT1G19500	GO:0004683	calmodulin-dependent_protein_kinase_activity	7	717	24	19219	+	9.83e-05	0.00334945
AT1G19500	GO:0004674	protein_serine/threonine_kinase_activity	14	710	148	19095	+	0.0023604	0.0413851
AT1G19500	GO:0016308	1-phosphatidylinositol-4-phosphate_5-kinase_activity	4	720	11	19232	+	0.00169965	0.0329092
AT1G19500	GO:0005089	Rho_guanyl-nucleotide_exchange_factor_activity	4	720	11	19232	+	0.00169965	0.0329092
AT1G19500	GO:0016175	superoxide-generating_NADPH_oxidase_activity	2	722	0	19243	+	0.00131302	0.0273157
AT1G19500	GO:0009860	pollen_tube_growth	15	709	27	19216	+	8.47e-12	1.19e-09
AT1G19500	GO:0031225	anchored_to_membrane	17	707	187	19056	+	0.00178568	0.034045
AT1G19500	GO:0008526	phosphatidylinositol_transporter_activity	3	721	3	19240	+	0.000874702	0.020131
AT1G19500	GO:0016324	apical_plasma_membrane	6	718	4	19239	+	4.13e-07	2.83e-05
AT1G19500	GO:0030036	actin_cytoskeleton_organization	4	720	9	19234	+	0.000943327	0.0212974
AT1G19500	GO:0005199	structural_constituent_of_cell_wall	4	720	12	19231	+	0.00220171	0.0394181
AT1G19500	GO:0046910	pectinesterase_inhibitor_activity	10	714	32	19211	+	1.9e-06	0.000109263
AT1G19500	GO:0007010	cytoskeleton_organization	5	719	14	19229	+	0.000470549	0.0122356
AT1G19500	GO:0009846	pollen_germination	5	719	20	19223	+	0.0017956	0.0341244
AT1G19500	GO:0045177	apical_part_of_cell	4	720	1	19242	+	8.33e-06	0.000399718
AT1G19500	GO:0044445	cytosolic_part	2	722	0	19243	+	0.00131302	0.0273157
AT1G19500	GO:0015840	urea_transport	2	722	0	19243	+	0.00131302	0.0273157
AT1G19500	GO:0005094	Rho_GDP-dissociation_inhibitor_activity	3	721	0	19243	+	4.75e-05	0.00177446
AT1G19500	GO:0003774	motor_activity	4	720	12	19231	+	0.00220171	0.0394181
AT1G19500	GO:0030048	actin_filament-based_movement	4	720	12	19231	+	0.00220171	0.0394181
#
AT2G15535	GO:0005451	monovalent_cation:hydrogen_antiporter_activity	10	309	12	19610	+	5.2e-13	8.21e-11
AT2G15535	GO:0015385	sodium:hydrogen_antiporter_activity	9	310	21	19601	+	6.53e-10	7.28e-08
AT2G15535	GO:0006812	cation_transport	10	309	40	19582	+	5.56e-09	5.52e-07
AT2G15535	GO:0009555	pollen_development	6	313	51	19571	+	0.000292163	0.00840669
AT2G15535	GO:0016308	1-phosphatidylinositol-4-phosphate_5-kinase_activity	3	316	12	19610	+	0.00159977	0.0316604
AT2G15535	GO:0005768	endosome	3	316	14	19608	+	0.00233491	0.0411083
AT2G15535	GO:0009860	pollen_tube_growth	11	308	30	19592	+	3.05e-11	4e-09
AT2G15535	GO:0016324	apical_plasma_membrane	4	315	6	19616	+	1.25e-05	0.000571789
AT2G15535	GO:0030036	actin_cytoskeleton_organization	4	315	9	19613	+	4.1e-05	0.00158639
AT2G15535	GO:0016298	lipase_activity	4	315	34	19588	+	0.00309036	0.0495025
AT2G15535	GO:0004650	polygalacturonase_activity	5	314	49	19573	+	0.00169058	0.0329092
AT2G15535	GO:0016459	myosin_complex	4	315	9	19613	+	4.1e-05	0.00158639
AT2G15535	GO:0003774	motor_activity	4	315	12	19610	+	0.000100477	0.00338723
AT2G15535	GO:0030048	actin_filament-based_movement	4	315	12	19610	+	0.000100477	0.00338723
AT2G15535	GO:0046910	pectinesterase_inhibitor_activity	8	311	34	19588	+	2.89e-07	2.08e-05
AT2G15535	GO:0009827	plant-type_cell_wall_modification	2	317	3	19619	+	0.00247105	0.0425113
AT2G15535	GO:0046488	phosphatidylinositol_metabolic_process	2	317	1	19621	+	0.00075725	0.0180729
AT2G15535	GO:0044445	cytosolic_part	2	317	0	19622	+	0.000255121	0.00753826
AT2G15535	GO:0015204	urea_transmembrane_transporter_activity	2	317	2	19620	+	0.00149847	0.0301176
AT2G15535	GO:0015840	urea_transport	2	317	0	19622	+	0.000255121	0.00753826
AT2G15535	GO:0005094	Rho_GDP-dissociation_inhibitor_activity	2	317	1	19621	+	0.00075725	0.0180729
#
AT4G33666	GO:0009507	chloroplast	35	28	1523	18341	+	9.2e-23	3.37e-20
AT4G33666	GO:0009570	chloroplast_stroma	7	56	353	19511	+	0.00013746	0.00442289
AT4G33666	GO:0009579	thylakoid	4	59	183	19681	+	0.00290571	0.0474935
AT4G33666	GO:0009941	chloroplast_envelope	7	56	366	19498	+	0.000171003	0.00537393
AT4G33666	GO:0048046	apoplast	6	57	179	19685	+	2.59e-05	0.0010698
AT4G33666	GO:0009535	chloroplast_thylakoid_membrane	12	51	260	19604	+	4.72e-11	6.11e-09
AT4G33666	GO:0005777	peroxisome	5	58	106	19758	+	2.66e-05	0.00109828
AT4G33666	GO:0008465	glycerate_dehydrogenase_activity	1	62	0	19864	+	0.00316154	0.0499175
AT4G33666	GO:0009853	photorespiration	3	60	26	19838	+	0.000103771	0.00349427
AT4G33666	GO:0008935	naphthoate_synthase_activity	1	62	0	19864	+	0.00316154	0.0499175
AT4G33666	GO:0042371	vitamin_K_biosynthetic_process	1	62	0	19864	+	0.00316154	0.0499175
AT4G33666	GO:0004760	serine-pyruvate_transaminase_activity	1	62	0	19864	+	0.00316154	0.0499175
AT4G33666	GO:0050281	serine-glyoxylate_transaminase_activity	1	62	0	19864	+	0.00316154	0.0499175
AT4G33666	GO:0008974	phosphoribulokinase_activity	1	62	0	19864	+	0.00316154	0.0499175
AT4G33666	GO:0046677	response_to_antibiotic	1	62	0	19864	+	0.00316154	0.0499175
AT4G33666	GO:0051745	4-hydroxy-3-methylbut-2-en-1-yl_diphosphate_reductase_activity	1	62	0	19864	+	0.00316154	0.0499175
AT4G33666	GO:0009534	chloroplast_thylakoid	2	61	10	19854	+	0.000636136	0.0156093
AT4G33666	GO:0009773	photosynthetic_electron_transport_in_photosystem_I	2	61	12	19852	+	0.000873528	0.020131
AT4G33666	GO:0015995	chlorophyll_biosynthetic_process	2	61	22	19842	+	0.00259599	0.0437882
AT4G33666	GO:0010277	chlorophyllide_a_oxygenase_activity	1	62	0	19864	+	0.00316154	0.0499175
AT4G33666	GO:0042548	regulation_of_photosynthesis,_light_reaction	1	62	0	19864	+	0.00316154	0.0499175
AT4G33666	GO:0016120	carotene_biosynthetic_process	2	61	4	19860	+	0.000146357	0.00467869
AT4G33666	GO:0045436	lycopene_beta_cyclase_activity	1	62	0	19864	+	0.00316154	0.0499175
AT4G33666	GO:0019899	enzyme_binding	1	62	0	19864	+	0.00316154	0.0499175
AT4G33666	GO:0046906	tetrapyrrole_binding	1	62	0	19864	+	0.00316154	0.0499175
AT4G33666	GO:0009661	chromoplast_organization	1	62	0	19864	+	0.00316154	0.0499175
AT4G33666	GO:0042579	microbody	1	62	0	19864	+	0.00316154	0.0499175
AT4G33666	GO:0016754	sinapoylglucose-malate_O-sinapoyltransferase_activity	1	62	0	19864	+	0.00316154	0.0499175
#
AT4G24950	GO:0031225	anchored_to_membrane	6	112	198	19614	+	0.00136155	0.0280888
AT4G24950	GO:0003723	RNA_binding	8	110	266	19546	+	0.000228708	0.00683957
AT4G24950	GO:0004871	signal_transducer_activity	4	114	68	19744	+	0.000880805	0.020173
AT4G24950	GO:0009416	response_to_light_stimulus	4	114	56	19756	+	0.000440884	0.0117093
AT4G24950	GO:0003993	acid_phosphatase_activity	4	114	29	19783	+	4.18e-05	0.00160371
#
AT2G10970	GO:0005451	monovalent_cation:hydrogen_antiporter_activity	10	513	12	19419	+	6.85e-11	8.76e-09
AT2G10970	GO:0015385	sodium:hydrogen_antiporter_activity	9	514	21	19410	+	4.77e-08	4.07e-06
AT2G10970	GO:0006812	cation_transport	10	513	40	19391	+	5.62e-07	3.72e-05
AT2G10970	GO:0016301	kinase_activity	43	480	770	18661	+	1.43e-05	0.000638627
AT2G10970	GO:0009555	pollen_development	7	516	50	19381	+	0.000694427	0.016886
AT2G10970	GO:0031225	anchored_to_membrane	18	505	186	19245	+	7.63e-06	0.000370006
AT2G10970	GO:0005089	Rho_guanyl-nucleotide_exchange_factor_activity	4	519	11	19420	+	0.000505962	0.0129619
AT2G10970	GO:0016175	superoxide-generating_NADPH_oxidase_activity	2	521	0	19431	+	0.0006857	0.0166874
AT2G10970	GO:0009860	pollen_tube_growth	14	509	27	19404	+	1.12e-12	1.72e-10
AT2G10970	GO:0016324	apical_plasma_membrane	5	518	5	19426	+	2.74e-06	0.000148756
AT2G10970	GO:0035175	histone_kinase_activity_(H3-S10_specific)	2	521	1	19430	+	0.00202129	0.0370303
AT2G10970	GO:0030036	actin_cytoskeleton_organization	4	519	9	19422	+	0.000276317	0.00807609
AT2G10970	GO:0004650	polygalacturonase_activity	7	516	47	19384	+	0.000497639	0.0127597
AT2G10970	GO:0016459	myosin_complex	5	518	8	19423	+	1.31e-05	0.0005952
AT2G10970	GO:0003774	motor_activity	5	518	11	19420	+	4.17e-05	0.0016011
AT2G10970	GO:0030048	actin_filament-based_movement	5	518	11	19420	+	4.17e-05	0.0016011
AT2G10970	GO:0007010	cytoskeleton_organization	5	518	14	19417	+	0.000104057	0.00349994
AT2G10970	GO:0045177	apical_part_of_cell	3	520	2	19429	+	0.000172127	0.00540352
AT2G10970	GO:0046910	pectinesterase_inhibitor_activity	9	514	32	19399	+	9.04e-07	5.65e-05
AT2G10970	GO:0046488	phosphatidylinositol_metabolic_process	2	521	1	19430	+	0.00202129	0.0370303
AT2G10970	GO:0044445	cytosolic_part	2	521	0	19431	+	0.0006857	0.0166874
AT2G10970	GO:0015840	urea_transport	2	521	0	19431	+	0.0006857	0.0166874
AT2G10970	GO:0005094	Rho_GDP-dissociation_inhibitor_activity	3	520	0	19431	+	1.79e-05	0.000780005
#
AT3G44230	GO:0003886	DNA_(cytosine-5-)-methyltransferase_activity	2	639	1	19347	+	0.00301469	0.0484736
##
