# Supplementary material for: Comparative analyses reveal distinct sets of lineage-specific genes within Arabidopsis thaliana
Source: BMC Evol Biol. 2010 Feb 12;10:41. doi: 10.1186/1471-2148-10-41 (PMC2829037; doi:10.1186/1471-2148-10-41)
Supplement: Additional file 6 — Grouping of GO categories into five groups. The five defined GO category groups and their content GO IDs and GO terms. [file 1471-2148-10-41-S6.XLS]

## Sheet: GOgroups_combined
#Assignment of GO categories into five groups
#Intra-cellular transport and secretion
GO:0005576	extracellular_region
GO:0006904	vesicle_docking_during_exocytosis
GO:0031225	anchored_to_membrane
GO:0016324	apical_plasma_membrane
GO:0005199	structural_constituent_of_cell_wall
GO:0007010	cytoskeleton_organization
GO:0045177	apical_part_of_cell
GO:0016020	membrane
GO:0008017	microtubule_binding
GO:0000226	microtubule_cytoskeleton_organization
GO:0003777	microtubule_motor_activity
GO:0003779	actin_binding
GO:0008574	plus-end-directed_microtubule_motor_activity
GO:0030036	actin_cytoskeleton_organization
GO:0016459	myosin_complex
GO:0003774	motor_activity
GO:0016021	integral_to_membrane
GO:0010168	ER_body
GO:0031115	negative_regulation_of_microtubule_polymerization
GO:0030048	actin_filament-based_movement
GO:0004835	tubulin-tyrosine_ligase_activity
#Photosynthesis
GO:0009507	chloroplast
GO:0048046	apoplast
GO:0009853	photorespiration
GO:0009941	chloroplast_envelope
GO:0009535	chloroplast_thylakoid_membrane
GO:0009570	chloroplast_stroma
GO:0010344	seed_oilbody_biogenesis
GO:0009579	thylakoid
GO:0031977	thylakoid_lumen
GO:0009543	chloroplast_thylakoid_lumen
GO:0009570	chloroplast_stroma
GO:0010598	NAD(P)H_dehydrogenase_complex_(plastoquinone)
GO:0042372	phylloquinone_biosynthetic_process
GO:0015995	chlorophyll_biosynthetic_process
GO:0016123	xanthophyll_biosynthetic_process
GO:0016117	carotenoid_biosynthetic_process
GO:0009654	oxygen_evolving_complex
GO:0010024	phytochromobilin_biosynthetic_process
GO:0009941	chloroplast_envelope
GO:0010287	plastoglobule
GO:0010319	stromule
GO:0009538	photosystem_I_reaction_center
GO:0015979	photosynthesis
GO:0009654	oxygen_evolving_complex
GO:0019684	photosynthesis,_light_reaction
GO:0010205	photoinhibition
GO:0009772	photosynthetic_electron_transport_in_photosystem_II
GO:0010380	regulation_of_chlorophyll_biosynthetic_processi
GO:0010277	chlorophyllide_a_oxygenase_activity
GO:0009773	photosynthetic_electron_transport_in_photosystem_I
GO:0009661	chromoplast_organization
GO:0046906	tetrapyrrole_binding
GO:0016175	superoxide-generating_NADPH_oxidase_activity
GO:0030093	chloroplast_photosystem_I
GO:0009523	photosystem_II
GO:0009522	photosystem_I
GO:0030076	light-harvesting_complex
GO:0030385	ferredoxin:thioredoxin_reductase_activity
GO:0009768	photosynthesis,_light_harvesting_in_photosystem_I
GO:0009508	plastid_chromosome
GO:0009783	photosystem_II_antenna_complex
GO:0016168	chlorophyll_binding
GO:0003959	NADPH_dehydrogenase_activity
GO:0010275	NAD(P)H_dehydrogenase_complex_assembly
GO:0009658	chloroplast_organization
GO:0042549	photosystem_II_stabilization
GO:0010207	photosystem_II_assembly
GO:0010205	photoinhibition 3
GO:0009538	photosystem_I_reaction_center
GO:0009902	chloroplast_relocation
GO:0008020	G-protein_coupled_photoreceptor_activity
#Pollens, meiosis and sexual reproduction
GO:0048658	tapetal_layer_development
GO:0009860	pollen_tube_growth
GO:0009555	pollen_development
GO:0009846	pollen_germination
GO:0007131	reciprocal_meiotic_recombination
GO:0055046	microgametogenesis
GO:0007141	male_meiosis_I
GO:0048232	male_gamete_generation
GO:0007131	reciprocal_meiotic_recombination
GO:0010584	pollen_exine_formation
GO:0009556	microsporogenesis
GO:0010234	tapetal_cell_fate_specification
GO:0019953	sexual_reproduction
GO:0009859	pollen_hydration
GO:0048533	sporocyte_differentiation
#Defense responses
GO:0043068	positive_regulation_of_programmed_cell_death
GO:0006952	defense_response
GO:0009751	response_to_salicylic_acid_stimulus
GO:0050832	defense_response_to_fungus
GO:0002679	respiratory_burst_during_defense_response
GO:0008219	cell_death
GO:0050832	defense_response_to_fungus
GO:0009817	defense_response_to_fungus,_incompatible_interaction
GO:0032491	detection_of_molecule_of_fungal_origin
GO:0042343	indole_glucosinolate_metabolic_process
GO:0010200	response_to_chitin
GO:0016045	detection_of_bacterium
GO:0007166	cell_surface_receptor_linked_signal_transduction
GO:0042742	defense_response_to_bacterium
#Cell cycle, development and differentiation
GO:0043068	positive_regulation_of_programmed_cell_death
GO:0009932	cell_tip_growth
GO:0010053	root_epidermal_cell_differentiation
GO:0048768	root_hair_cell_tip_growth
GO:0048765	root_hair_cell_differentiation
GO:0009831	plant-type_cell_wall_modification_during_multidimensional_cell_growth
GO:0009826	unidimensional_cell_growth
GO:0010054	trichoblast_differentiation
GO:0006349	genetic_imprinting
GO:0009559	embryo_sac_central_cell_differentiation
GO:0007004	telomere_maintenance_via_telomerase
GO:0043247	telomere_maintenance_in_response_to_DNA_damage
GO:0032504	multicellular_organism_reproduction
GO:0032204	regulation_of_telomere_maintenance
GO:0004003	ATP-dependent_DNA_helicase_activity
GO:0007389	pattern_specification_process
GO:0019827	stem_cell_maintenance
GO:0048829	root_cap_development
GO:0010455	positive_regulation_of_cell_fate_commitment
GO:0051225	spindle_assembly
GO:0048437	floral_organ_development
GO:0051301	cell_division
GO:0010103	stomatal_complex_morphogenesis
GO:0000775	chromosome,_centromeric_region
GO:0003887	DNA-directed_DNA_polymerase_activity
GO:0006270	DNA_replication_initiation
GO:0006268	DNA_unwinding_during_replication
GO:0000790	nuclear_chromatin
GO:0034508	centromere_complex_assembly
