# Supplementary material for: Comparative analyses reveal distinct sets of lineage-specific genes within Arabidopsis thaliana
Source: BMC Evol Biol. 2010 Feb 12;10:41. doi: 10.1186/1471-2148-10-41 (PMC2829037; doi:10.1186/1471-2148-10-41)
Supplement: Additional file 7 — Results of Fisher Exact Test of ALSGs classified into groups. Group name, Fisher Exact Test table, p-values and Q-values for each of the five GO category-groups for ALSGs. [file 1471-2148-10-41-S7.XLS]

## Sheet: ALSG_combinedGO_fisher
#Results of Fisher Exact Test of ALSGs classified into groups
#Group	LSGw	LSGwo	NLSGw	NLSGwo	Enrichment	pvalue	Qvalue
Intracellular_transport_and_secretion	8	252	1605	18075	-	0.0012541	0.00209017
Photosynthesis	4	256	1860	17820	-	2.87e-07	1.43e-06
Pollens_meiosis_sexual_reproduction	11	249	163	19517	+	1.85e-05	4.63e-05
Defense_responses	4	256	398	19282	-	0.822749	0.822749
Cellcycle_development_differentiation	1	259	206	19474	-	0.530104	0.66263
