# Supplementary material for: Comparative analyses reveal distinct sets of lineage-specific genes within Arabidopsis thaliana
Source: BMC Evol Biol. 2010 Feb 12;10:41. doi: 10.1186/1471-2148-10-41 (PMC2829037; doi:10.1186/1471-2148-10-41)
Supplement: Additional file 8 — Results of Fisher Exact Test of CBSGs classified into groups. Group name, Fisher Exact Test table, p-values and Q-values for each of the five GO category-groups for CBSGs. [file 1471-2148-10-41-S8.XLS]

## Sheet: CBSG_combinedGO_fisher
#Results of Fisher Exact Test of CBSGs classified into groups
#Group	LSGw	LSGwo	NLSGw	NLSGwo	Enrichment	pvalue	Qvalue
Intracellular_transport_and_secretion	34	216	1604	18082	+	0.00350162	0.00583603
Photosynthesis	18	232	1857	17829	-	0.274753	0.343441
Pollens_meiosis_sexual_reproduction	35	215	163	19523	+	3.98e-30	1.99e-29
Defense_responses	7	243	399	19287	+	0.362114	0.362114
Cellcycle_development_differentiation	8	242	207	19479	+	0.00589177	0.00883765
